# Supplementary material for: 2,3-Dibromo-3-(5-nitro-2-fur­yl)-1-(4-nitro­phen­yl)propan-1-one
Source: Acta Crystallogr Sect E Struct Rep Online. 2010 Nov 13;66(Pt 12):o3128. doi: 10.1107/S1600536810044971 (PMC3011702; doi:10.1107/S1600536810044971)
Supplement: Supplementary file 2 [file e-66-o3128-Isup2.hkl]

# 
# h,k,l, Fc-squared, Fo-squared, sigma(Fo-squared) and status flag 
# 
data_I
_shelx_title ' bk67m in P2(1)/c (100K)' 
_shelx_refln_list_code          4 
_shelx_F_calc_maximum      251.68 
_exptl_crystal_F_000       872.00 
_reflns_d_resolution_high  0.6614 
 
loop_ 
 _symmetry_equiv_pos_as_xyz 
 'x, y, z' 
 '-x, y+1/2, -z+1/2' 
 '-x, -y, -z' 
 'x, -y-1/2, z-1/2' 
 
_cell_length_a    12.1902 
_cell_length_b    12.2006 
_cell_length_c     9.9761 
_cell_angle_alpha  90.000 
_cell_angle_beta   96.282 
_cell_angle_gamma  90.000 
 
_shelx_F_squared_multiplier     1.000 
 
loop_ 
 _refln_index_h 
 _refln_index_k 
 _refln_index_l 
 _refln_F_squared_calc 
 _refln_F_squared_meas 
 _refln_F_squared_sigma 
 _refln_observed_status 
   2   0   0     5920.14     6449.77    100.35 o 
   3   0   0     1798.61     2013.47     42.01 o 
   4   0   0     1709.52     1584.05     23.17 o 
   5   0   0     8074.12     7908.12    107.90 o 
   6   0   0     3481.82     3556.21     44.35 o 
   7   0   0       29.02       33.45      4.74 o 
   8   0   0      676.01      612.95     13.43 o 
   9   0   0     1546.91     1573.92     25.37 o 
  10   0   0     2338.51     2285.84     39.48 o 
  11   0   0     2256.70     2284.48     39.78 o 
  12   0   0     3824.44     3860.93     96.90 o 
  13   0   0     9402.86     9233.63    171.52 o 
  14   0   0     1421.11     1432.15     34.64 o 
  15   0   0      634.74      658.94     37.03 o 
  16   0   0      227.33      194.80     24.00 o 
  17   0   0      319.08      313.88     25.97 o 
  18   0   0      389.85      438.23     29.58 o 
   2   1   0     1347.79     1384.73     27.29 o 
   3   1   0       30.64       49.49      5.20 o 
   4   1   0     3198.19     3243.60     36.72 o 
   5   1   0     3533.15     3603.13     40.97 o 
   6   1   0    13952.03    14465.85    135.81 o 
   7   1   0     1935.95     1761.45     18.71 o 
   8   1   0     3194.69     3251.00     34.72 o 
   9   1   0      360.34      368.59      8.74 o 
  10   1   0       34.71       35.92      5.38 o 
  11   1   0     1013.49     1014.24     17.56 o 
  12   1   0      448.82      482.52     11.76 o 
  13   1   0        1.50        6.41      7.59 o 
  14   1   0      466.51      487.78     17.30 o 
  15   1   0        5.56        8.47     10.83 o 
  16   1   0      126.22      116.03     19.19 o 
  17   1   0      181.09      185.20     16.58 o 
  18   1   0        5.28        2.37     15.04 o 
   0   2   0     1003.84     1096.81     29.85 o 
   1   2   0     1717.98     1771.12     48.79 o 
   2   2   0      329.94      398.34      8.99 o 
   3   2   0    12747.45    13383.20    159.13 o 
   4   2   0     1384.52     1342.98     16.47 o 
   5   2   0        1.79       17.01      4.63 o 
   6   2   0      141.44      129.11      3.81 o 
   7   2   0     1973.68     2141.17     22.18 o 
   8   2   0     1261.41     1363.67     15.62 o 
   9   2   0      257.98      243.71      7.84 o 
  10   2   0     2261.19     2177.75     26.87 o 
  11   2   0      495.48      494.16     11.46 o 
  12   2   0     1318.21     1284.27     18.68 o 
  13   2   0      578.97      588.39     16.26 o 
  14   2   0      167.11      165.78     11.52 o 
  15   2   0      132.07      118.60     11.47 o 
  16   2   0        3.05       -3.96     11.13 o 
  17   2   0       41.67       27.52     15.27 o 
  18   2   0        1.03      -29.05     20.96 o 
   1   3   0    13263.25    13890.82    182.86 o 
   2   3   0       26.75       49.77      3.21 o 
   3   3   0     1429.54     1654.52     20.99 o 
   4   3   0     1182.60     1282.63     18.62 o 
   5   3   0    19737.27    20050.91    201.40 o 
   6   3   0    18056.50    18226.47    183.52 o 
   7   3   0    15118.18    14763.43    138.87 o 
   8   3   0     6512.14     6752.64     68.95 o 
   9   3   0     1123.07     1253.72     15.98 o 
  10   3   0     2546.18     2458.37     29.78 o 
  11   3   0      640.70      620.92     12.49 o 
  12   3   0     1116.74     1147.99     21.18 o 
  13   3   0       14.44       27.47      8.39 o 
  14   3   0       44.06       43.43     10.51 o 
  15   3   0       12.65       10.80     10.59 o 
  16   3   0        0.85       -4.35     12.74 o 
  17   3   0       24.66       33.20     18.01 o 
  18   3   0      867.64      938.39     42.27 o 
   0   4   0    19742.88    20929.01    536.06 o 
   1   4   0    14578.96    15215.68    200.05 o 
   2   4   0      217.79      236.14      5.41 o 
   3   4   0       20.85       47.04      3.24 o 
   4   4   0     7454.17     7798.22     85.60 o 
   5   4   0     2461.81     2459.05     28.55 o 
   6   4   0     2855.41     2753.08     29.68 o 
   7   4   0      402.79      387.73      7.52 o 
   8   4   0      455.92      409.98      8.12 o 
   9   4   0      397.36      404.32      8.57 o 
  10   4   0      240.47      241.66      9.37 o 
  11   4   0       91.62       94.11      7.45 o 
  12   4   0     3304.40     3268.32     47.00 o 
  13   4   0     1599.97     1700.42     31.52 o 
  14   4   0      578.46      588.47     41.08 o 
  15   4   0       73.85       71.99     13.37 o 
  16   4   0       66.66       70.82     26.71 o 
  17   4   0      247.16      255.28     17.25 o 
   1   5   0      222.96      253.21      7.34 o 
   2   5   0     1844.31     1913.13     24.33 o 
   3   5   0     1266.86     1217.98     13.91 o 
   4   5   0      646.70      796.82      9.58 o 
   5   5   0     4101.33     4234.14     46.61 o 
   6   5   0     4425.82     4451.45     54.31 o 
   7   5   0      678.85      625.91      9.10 o 
   8   5   0     2266.77     2106.02     31.26 o 
   9   5   0      251.35      219.44      7.94 o 
  10   5   0     2328.51     2212.54     34.43 o 
  11   5   0      105.79       97.54      8.63 o 
  12   5   0       98.34       96.33      9.83 o 
  13   5   0       89.76      111.66     15.15 o 
  14   5   0      344.60      346.27     20.47 o 
  15   5   0      100.70      109.57     17.61 o 
  16   5   0       36.64       43.65     15.19 o 
  17   5   0       17.69      -10.88     13.98 o 
   0   6   0    17888.07    17745.69    367.12 o 
   1   6   0    14737.42    14697.98    228.56 o 
   2   6   0     8395.59     8557.52     85.70 o 
   3   6   0     2095.73     2242.62     24.06 o 
   4   6   0      192.09      173.99      5.59 o 
   5   6   0     3669.37     3622.38     37.51 o 
   6   6   0       52.93       85.48      4.53 o 
   7   6   0       37.64       53.22      5.26 o 
   8   6   0      293.76      249.27      9.39 o 
   9   6   0       16.32       33.48      6.93 o 
  10   6   0      362.06      389.20     12.54 o 
  11   6   0     1475.16     1461.49     26.19 o 
  12   6   0     2752.94     2730.43     46.93 o 
  13   6   0     1357.62     1268.32     27.02 o 
  14   6   0     1352.51     1245.87     31.46 o 
  15   6   0      475.99      456.79     20.72 o 
  16   6   0        0.44        8.89     13.49 o 
  17   6   0      182.33      158.00     15.53 o 
   1   7   0     1222.25     1128.73     17.83 o 
   2   7   0     4806.99     4562.52     46.88 o 
   3   7   0     6310.86     6331.03     64.24 o 
   4   7   0      162.55      197.14      6.29 o 
   5   7   0     1964.91     1927.26     21.08 o 
   6   7   0     6916.83     6998.00     84.34 o 
   7   7   0     6295.18     6160.31     75.03 o 
   8   7   0     2584.05     2527.03     55.49 o 
   9   7   0        3.54        7.69      6.92 o 
  10   7   0     2426.87     2364.10     37.01 o 
  11   7   0     1073.05     1013.42     22.76 o 
  12   7   0      708.19      734.79     19.84 o 
  13   7   0      378.77      402.98     16.02 o 
  14   7   0       28.77       28.19     12.50 o 
  15   7   0      192.12      174.51     14.61 o 
  16   7   0      389.96      419.22     49.83 o 
   0   8   0       67.64       67.53      5.71 o 
   1   8   0      356.79      368.54     11.66 o 
   2   8   0      154.60      161.25      4.29 o 
   3   8   0     3855.36     3711.89     43.20 o 
   4   8   0     5645.21     5617.85     57.65 o 
   5   8   0     1813.53     1704.79     21.83 o 
   6   8   0     1309.49     1220.19     18.75 o 
   7   8   0      339.39      312.00      9.60 o 
   8   8   0     1181.98     1171.29     19.18 o 
   9   8   0     1574.53     1500.04     27.80 o 
  10   8   0     1352.05     1284.94     24.13 o 
  11   8   0      623.33      590.71     18.06 o 
  12   8   0       14.75       14.76      9.49 o 
  13   8   0       12.54       11.21      9.69 o 
  14   8   0       13.70        8.25     10.40 o 
  15   8   0        4.28      -11.68     12.54 o 
  16   8   0       96.87      111.20     14.42 o 
   1   9   0      235.48      223.73      6.56 o 
   2   9   0      138.24      144.44      5.19 o 
   3   9   0      453.85      447.34      9.52 o 
   4   9   0     1150.58     1125.31     16.26 o 
   5   9   0     4287.46     4210.88     48.28 o 
   6   9   0     5064.83     4779.68     59.37 o 
   7   9   0     2202.01     2208.72     30.48 o 
   8   9   0      865.52      902.12     16.74 o 
   9   9   0      567.60      548.45     15.95 o 
  10   9   0      390.42      398.80     13.55 o 
  11   9   0       84.37       89.78      9.95 o 
  12   9   0       51.96       58.71      9.87 o 
  13   9   0        1.24        3.39     10.05 o 
  14   9   0      116.06      144.99     11.94 o 
  15   9   0        1.06       -6.95     12.97 o 
   0  10   0     5656.55     5426.83     84.92 o 
   1  10   0     2079.16     1952.90     22.60 o 
   2  10   0      444.06      431.89      9.03 o 
   3  10   0      438.49      436.39     10.04 o 
   4  10   0     1869.74     1814.24     23.63 o 
   5  10   0     1141.67     1164.23     17.38 o 
   6  10   0       51.79       57.14      6.34 o 
   7  10   0        2.18        4.70      6.70 o 
   8  10   0      925.56      882.81     22.71 o 
   9  10   0      904.16      883.82     19.54 o 
  10  10   0       57.68       58.22      8.85 o 
  11  10   0      374.42      386.78     14.75 o 
  12  10   0      411.24      437.49     17.21 o 
  13  10   0      568.21      603.36     19.01 o 
  14  10   0      364.34      368.89     15.79 o 
  15  10   0       10.82        2.71     12.86 o 
   1  11   0       27.50       28.36      4.89 o 
   2  11   0     4864.08     4787.34     54.73 o 
   3  11   0     3216.49     3154.33     37.66 o 
   4  11   0     1395.56     1407.70     19.88 o 
   5  11   0        2.53        5.43      5.69 o 
   6  11   0       46.63       50.57      6.23 o 
   7  11   0       52.38       46.11      7.10 o 
   8  11   0        5.28       11.87      7.13 o 
   9  11   0      889.69      814.28     19.22 o 
  10  11   0      592.08      587.16     24.37 o 
  11  11   0      471.27      466.22     18.04 o 
  12  11   0      296.13      268.35     14.77 o 
  13  11   0        3.40        8.29     10.96 o 
  14  11   0      176.92      189.53     12.78 o 
   0  12   0       18.94       12.31     10.51 o 
   1  12   0     1631.46     1575.58     21.82 o 
   2  12   0      886.74      891.06     19.77 o 
   3  12   0      593.64      596.81     13.29 o 
   4  12   0      368.25      370.99     10.40 o 
   5  12   0        2.39        8.23      5.49 o 
   6  12   0        3.32        1.61      6.25 o 
   7  12   0       42.48       71.97      7.76 o 
   8  12   0      639.96      649.93     15.24 o 
   9  12   0      545.42      569.00     16.47 o 
  10  12   0      910.63      932.84     22.49 o 
  11  12   0      141.25      141.76     11.49 o 
  12  12   0      352.21      370.73     16.04 o 
  13  12   0       59.26       51.93     11.34 o 
   1  13   0     1160.27     1103.90     17.59 o 
   2  13   0      645.37      634.75     13.53 o 
   3  13   0      267.34      250.57      8.74 o 
   4  13   0      210.39      205.98      8.39 o 
   5  13   0      525.58      530.23     12.76 o 
   6  13   0      516.12      539.10     13.17 o 
   7  13   0      750.01      780.45     20.96 o 
   8  13   0      316.40      359.82     14.56 o 
   9  13   0       56.83       47.22      9.41 o 
  10  13   0      386.05      379.97     15.49 o 
  11  13   0      611.80      627.87     19.48 o 
  12  13   0      264.71      294.00     14.67 o 
   0  14   0       58.19       60.00     11.11 o 
   1  14   0        0.93        8.88      9.92 o 
   2  14   0      310.79      304.51      9.72 o 
   3  14   0      819.66      819.21     16.37 o 
   4  14   0     2415.30     2400.07     33.61 o 
   5  14   0     1446.04     1478.94     21.97 o 
   6  14   0       71.47       82.99      7.97 o 
   7  14   0      113.16      111.85     10.34 o 
   8  14   0      615.08      658.37     15.43 o 
   9  14   0      543.01      541.45     19.92 o 
  10  14   0      185.63      189.81     12.44 o 
  11  14   0      204.67      215.07     12.95 o 
   1  15   0      242.01      244.56     10.23 o 
   2  15   0     1220.52     1236.68     22.07 o 
   3  15   0     1154.58     1172.46     21.45 o 
   4  15   0      363.92      385.22     12.05 o 
   5  15   0      234.75      253.70      9.89 o 
   6  15   0       78.50       86.03     12.07 o 
   7  15   0       12.14       14.96      8.89 o 
   8  15   0        3.31       20.39      9.87 o 
   9  15   0       53.55       43.96      9.04 o 
  10  15   0      313.80      307.62     12.32 o 
   0  16   0      376.18      387.01     17.27 o 
   1  16   0       65.10       76.12      9.09 o 
   2  16   0        2.04       10.32      8.29 o 
   3  16   0        1.33       -4.82      8.76 o 
   4  16   0       71.12       73.33      9.57 o 
   5  16   0      102.43      105.66     11.17 o 
   6  16   0        4.14        3.06      9.21 o 
   7  16   0       12.10       11.18     10.06 o 
   8  16   0       14.98       30.27     12.38 o 
   9  16   0       97.45       99.45     12.23 o 
   1  17   0      358.22      386.92     17.80 o 
   2  17   0      379.62      417.93     13.63 o 
   3  17   0      520.91      542.29     15.06 o 
   4  17   0      409.85      444.69     25.20 o 
   5  17   0       10.78       17.59      9.61 o 
   6  17   0       83.34       91.73     12.03 o 
   7  17   0       42.24       64.17     10.59 o 
   0  18   0       20.60       44.92     13.50 o 
   1  18   0        3.23        7.66      9.41 o 
   2  18   0       26.77       28.20      9.45 o 
   3  18   0      174.95      198.96     13.79 o 
   4  18   0      203.84      217.42     11.17 o 
 -18   1   1      612.71      687.67     37.82 o 
 -17   1   1      752.63      720.56     44.78 o 
 -16   1   1      784.97      774.28     27.54 o 
 -15   1   1       79.28       90.95     10.94 o 
 -14   1   1        3.24       16.66      8.49 o 
 -13   1   1       14.32        8.35      6.72 o 
 -12   1   1       47.22       47.51      6.44 o 
 -11   1   1       78.07       87.64      6.37 o 
 -10   1   1      586.90      561.00     11.46 o 
  -9   1   1      366.01      365.16      9.60 o 
  -8   1   1      219.50      223.34      5.61 o 
  -7   1   1     1342.92     1429.90     15.73 o 
  -6   1   1    15932.97    16714.44    156.49 o 
  -5   1   1    26611.11    26898.08    298.94 o 
  -4   1   1    34225.99    34639.80    565.80 o 
  -3   1   1    23558.25    24559.35    324.10 o 
  -2   1   1      441.50      491.29     15.01 o 
  -1   1   1      398.44      475.07     13.65 o 
   0   1   1      616.38      560.36     17.53 o 
   1   1   1     3683.30     3683.94     56.59 o 
   2   1   1      184.90      169.22      5.60 o 
   3   1   1     2185.10     2213.38     36.30 o 
   4   1   1     1780.86     1906.56     22.54 o 
   5   1   1       62.92       59.52      3.55 o 
   6   1   1      101.35       87.74      4.27 o 
   7   1   1    15132.49    15344.94    136.67 o 
   8   1   1    16448.51    16589.65    147.85 o 
   9   1   1     5433.72     5326.12     55.16 o 
  10   1   1     6198.78     6235.49     64.29 o 
  11   1   1      207.91      236.47     15.12 o 
  12   1   1      303.38      296.74     14.36 o 
  13   1   1      686.67      679.90     17.41 o 
  14   1   1      689.82      729.31     17.55 o 
  15   1   1      116.24      124.57     12.01 o 
  16   1   1        0.61      -19.12     11.18 o 
  17   1   1       45.48       40.71     15.33 o 
  18   1   1       66.82       86.16     16.41 o 
 -18   2   1       12.46      -19.69     21.05 o 
 -17   2   1       28.42       46.16     21.00 o 
 -16   2   1     1037.61     1083.88     25.44 o 
 -15   2   1      748.48      720.97     20.40 o 
 -14   2   1       49.52       51.30      9.17 o 
 -13   2   1     2271.32     2209.55     31.40 o 
 -12   2   1     2572.07     2658.21     41.98 o 
 -11   2   1     5056.49     5176.92     58.29 o 
 -10   2   1    12875.03    13022.56    140.52 o 
  -9   2   1     6831.81     6897.25     75.83 o 
  -8   2   1      307.49      329.98      7.41 o 
  -7   2   1     2385.24     2429.92     28.84 o 
  -6   2   1     3790.81     3855.54     43.53 o 
  -5   2   1     2580.33     2735.23     34.10 o 
  -4   2   1        5.28       10.87      2.76 o 
  -3   2   1    11463.41    11689.22    235.60 o 
  -2   2   1     1046.72      990.24     33.50 o 
  -1   2   1     3699.69     4237.95     51.46 o 
   0   2   1     2666.53     2785.79     31.14 o 
   1   2   1     4029.98     4039.66     48.86 o 
   2   2   1    63344.17    62009.00    958.03 o 
   3   2   1    37635.23    38229.94    415.28 o 
   4   2   1     8196.39     8435.65    101.25 o 
   5   2   1     3783.45     4234.35     41.35 o 
   6   2   1     3977.24     3910.04     36.15 o 
   7   2   1     2272.17     2248.17     23.27 o 
   8   2   1      751.91      784.05     11.47 o 
   9   2   1        2.44        2.93      4.38 o 
  10   2   1      477.92      474.81      9.92 o 
  11   2   1      162.84      158.12     12.99 o 
  12   2   1       24.12       14.76      7.66 o 
  13   2   1      310.55      302.88     10.93 o 
  14   2   1     1358.74     1295.32     49.86 o 
  15   2   1     1528.92     1513.56     30.61 o 
  16   2   1      978.02     1012.31     29.33 o 
  17   2   1       17.30       22.91     11.91 o 
  18   2   1        5.96      -14.53     15.17 o 
 -18   3   1       24.50       -3.70     19.71 o 
 -17   3   1       13.73        2.49     18.81 o 
 -16   3   1       35.20       38.12     13.75 o 
 -15   3   1       27.32       29.73     12.69 o 
 -14   3   1      296.25      314.59     11.87 o 
 -13   3   1      270.96      280.98     13.72 o 
 -12   3   1      156.05      145.49      8.44 o 
 -11   3   1      166.65      179.12      8.22 o 
 -10   3   1      918.04      922.81     14.64 o 
  -9   3   1       12.42       14.39      4.80 o 
  -8   3   1     1109.78     1153.41     16.01 o 
  -7   3   1      410.04      446.09      8.09 o 
  -6   3   1     4515.23     4943.83     70.24 o 
  -5   3   1     1030.48     1022.39     15.96 o 
  -4   3   1     3259.42     3427.56     57.73 o 
  -3   3   1       37.08       57.48      5.38 o 
  -2   3   1     2783.53     2951.78     40.95 o 
  -1   3   1     5879.07     6432.03     77.83 o 
   0   3   1     3923.56     4192.97     56.11 o 
   1   3   1    11208.22    12170.34    144.54 o 
   2   3   1     9029.25     9419.73    112.20 o 
   3   3   1     2577.60     2626.48     27.65 o 
   4   3   1    11843.22    12595.69    136.38 o 
   5   3   1     2924.88     2936.16     33.45 o 
   6   3   1      457.24      476.78      8.08 o 
   7   3   1     1280.55     1337.71     16.37 o 
   8   3   1      524.34      559.75      9.83 o 
   9   3   1      593.22      609.39     10.53 o 
  10   3   1      303.10      322.96      8.25 o 
  11   3   1      207.10      199.98      9.16 o 
  12   3   1      615.01      581.20     14.80 o 
  13   3   1      472.24      471.48     30.27 o 
  14   3   1       43.68       50.13     10.52 o 
  15   3   1      265.08      260.69     13.37 o 
  16   3   1       24.78       10.56     11.42 o 
  17   3   1      210.61      206.81     16.63 o 
 -17   4   1       69.59       70.81     14.33 o 
 -16   4   1        1.59       -3.98     12.59 o 
 -15   4   1        8.55       16.23     12.64 o 
 -14   4   1       12.37       17.97     10.15 o 
 -13   4   1      156.52      147.58     10.12 o 
 -12   4   1     2036.65     1983.65     36.53 o 
 -11   4   1     6346.39     6104.91     75.18 o 
 -10   4   1     3565.89     3349.90     49.14 o 
  -9   4   1      108.14      107.28      7.58 o 
  -8   4   1     1042.72     1018.37     14.68 o 
  -7   4   1      263.87      222.79      7.04 o 
  -6   4   1      491.38      601.97     11.61 o 
  -5   4   1        7.39       11.99      3.02 o 
  -4   4   1       31.28       61.72      4.40 o 
  -3   4   1     1148.06     1180.31     18.85 o 
  -2   4   1       30.45       33.20      8.46 o 
  -1   4   1     4551.09     4702.25     62.97 o 
   0   4   1     5639.10     6150.68     81.75 o 
   1   4   1    23185.25    24136.09    287.58 o 
   2   4   1    45806.79    46036.18    501.49 o 
   3   4   1     6133.40     6196.56     70.64 o 
   4   4   1       56.76       70.72      5.28 o 
   5   4   1     2247.98     2416.84     28.49 o 
   6   4   1      224.18      177.78      5.00 o 
   7   4   1     2688.12     2686.61     31.58 o 
   8   4   1       79.02       79.84      4.68 o 
   9   4   1       81.53       86.62      5.17 o 
  10   4   1      111.47      129.57      7.40 o 
  11   4   1       80.48       78.33      8.17 o 
  12   4   1       88.99       97.53      9.20 o 
  13   4   1     1165.21     1164.10     24.84 o 
  14   4   1     2150.43     2103.92     64.60 o 
  15   4   1     1186.12     1225.46     70.06 o 
  16   4   1      362.99      345.17     18.28 o 
  17   4   1      271.35      224.76     16.66 o 
 -17   5   1      805.18      828.61     27.36 o 
 -16   5   1      887.32      903.12     29.74 o 
 -15   5   1      413.44      404.30     26.07 o 
 -14   5   1       78.35       70.96     10.90 o 
 -13   5   1      122.84      127.21     10.93 o 
 -12   5   1       40.33       39.52      8.76 o 
 -11   5   1       69.36       81.41      9.22 o 
 -10   5   1      527.44      510.62     14.57 o 
  -9   5   1     2072.32     1955.45     36.60 o 
  -8   5   1     1229.06     1173.06     16.76 o 
  -7   5   1       61.05       71.04      5.35 o 
  -6   5   1     7314.78     7490.58     81.32 o 
  -5   5   1    10010.98    10086.31    108.52 o 
  -4   5   1    20079.26    19748.47    307.91 o 
  -3   5   1     3822.98     3730.21     48.55 o 
  -2   5   1     6356.24     6695.08     67.22 o 
  -1   5   1     1072.73      983.40     11.49 o 
   0   5   1     6428.63     6366.44     97.09 o 
   1   5   1     4037.38     4152.11     50.65 o 
   2   5   1     1214.38     1343.54     18.12 o 
   3   5   1     1391.25     1326.43     18.36 o 
   4   5   1      417.05      320.29      7.02 o 
   5   5   1       52.34       56.06      4.42 o 
   6   5   1      727.66      731.71     11.41 o 
   7   5   1     7986.09     7872.18     85.62 o 
   8   5   1     7859.50     7756.64     78.98 o 
   9   5   1     7595.71     7510.74     82.36 o 
  10   5   1     1599.44     1565.68     29.20 o 
  11   5   1      683.27      647.34     15.65 o 
  12   5   1      426.98      432.11     13.99 o 
  13   5   1     1089.32     1039.86     27.36 o 
  14   5   1      868.39      853.69     25.98 o 
  15   5   1      174.05      164.63     14.80 o 
  16   5   1       71.76       61.08     13.88 o 
  17   5   1       43.60       38.79     14.28 o 
 -17   6   1      134.69      129.72     15.96 o 
 -16   6   1      239.75      252.85     16.28 o 
 -15   6   1      678.63      651.67     25.14 o 
 -14   6   1      701.24      671.92     38.53 o 
 -13   6   1        0.90       -7.56      9.52 o 
 -12   6   1      275.38      263.54     11.34 o 
 -11   6   1      350.60      349.41     12.65 o 
 -10   6   1     1470.08     1462.09     25.95 o 
  -9   6   1      643.60      626.07     15.76 o 
  -8   6   1      739.11      665.92     19.11 o 
  -7   6   1     2454.07     2400.72     38.07 o 
  -6   6   1     3269.73     3230.80     40.93 o 
  -5   6   1        6.07        5.89      3.99 o 
  -4   6   1       49.88       80.90      3.32 o 
  -3   6   1     4471.67     4567.54     46.79 o 
  -2   6   1    10100.87    10532.41    105.15 o 
  -1   6   1     1747.60     1674.61     18.50 o 
   0   6   1       19.57       27.41      2.81 o 
   1   6   1       21.50       16.14      2.21 o 
   2   6   1     1194.88     1247.31     24.87 o 
   3   6   1     5116.19     5264.08     54.40 o 
   4   6   1      991.88     1089.16     15.00 o 
   5   6   1     3979.64     3872.06     40.59 o 
   6   6   1     2422.45     2366.10     25.79 o 
   7   6   1     3207.18     3140.64     33.45 o 
   8   6   1      532.31      544.13     11.99 o 
   9   6   1        2.47       19.32      6.40 o 
  10   6   1      626.00      618.98     16.84 o 
  11   6   1      790.65      739.19     19.87 o 
  12   6   1      397.29      393.85     14.72 o 
  13   6   1        0.46       -5.25     11.07 o 
  14   6   1      431.81      449.79     20.10 o 
  15   6   1      171.17      189.00     18.99 o 
  16   6   1      251.68      264.40     16.88 o 
  17   6   1        1.68       -4.88     13.56 o 
 -17   7   1       58.17       48.41     14.33 o 
 -16   7   1      177.82      165.50     15.22 o 
 -15   7   1      191.91      174.44     12.70 o 
 -14   7   1      195.53      195.63     12.47 o 
 -13   7   1        7.01        8.21     10.07 o 
 -12   7   1        5.39       26.53     11.42 o 
 -11   7   1       54.91       39.32      8.71 o 
 -10   7   1      457.96      449.84     14.19 o 
  -9   7   1      105.72      103.77      8.19 o 
  -8   7   1     1368.16     1340.79     20.93 o 
  -7   7   1     2093.15     2053.63     28.29 o 
  -6   7   1     2023.31     1964.16     26.97 o 
  -5   7   1     5653.25     5407.57     65.96 o 
  -4   7   1     7804.01     7675.13     77.61 o 
  -3   7   1    13528.10    13866.08    138.28 o 
  -2   7   1     3598.74     3406.75     33.15 o 
  -1   7   1     2168.83     2092.10     22.80 o 
   0   7   1     1088.04     1145.38     21.36 o 
   1   7   1      132.07      139.71      4.60 o 
   2   7   1        0.90       16.28      4.31 o 
   3   7   1      148.86      198.65      5.43 o 
   4   7   1     3286.52     3363.45     38.79 o 
   5   7   1     2493.62     2559.07     28.18 o 
   6   7   1      405.72      434.11      8.17 o 
   7   7   1      850.46      824.59     14.57 o 
   8   7   1     3635.49     3410.33     49.08 o 
   9   7   1     1243.82     1189.15     30.46 o 
  10   7   1      915.20      886.08     24.90 o 
  11   7   1      600.30      603.13     17.70 o 
  12   7   1        9.15       16.04      9.21 o 
  13   7   1        5.28        7.92     11.37 o 
  14   7   1       36.99       41.01     12.62 o 
  15   7   1       14.73       -3.51     12.34 o 
  16   7   1      126.25      117.05     14.72 o 
 -16   8   1       47.20       35.91     13.68 o 
 -15   8   1      281.69      297.92     14.33 o 
 -14   8   1       17.76       18.93     10.49 o 
 -13   8   1      253.84      253.63     12.94 o 
 -12   8   1     1478.03     1447.78     26.98 o 
 -11   8   1     2245.40     2276.73     36.91 o 
 -10   8   1     2981.97     2960.31     45.08 o 
  -9   8   1     1943.94     1854.05     30.71 o 
  -8   8   1       25.67       24.36      6.18 o 
  -7   8   1        5.30        8.08      6.43 o 
  -6   8   1     1077.46      982.25     16.74 o 
  -5   8   1       35.27       18.17      4.64 o 
  -4   8   1      709.85      677.70     11.78 o 
  -3   8   1       20.39       17.63      3.62 o 
  -2   8   1     2938.90     2751.23     29.56 o 
  -1   8   1      304.60      314.84      7.03 o 
   0   8   1     2015.39     1987.24     42.28 o 
   1   8   1    10247.02     9967.86    113.33 o 
   2   8   1    15015.72    14722.98    137.05 o 
   3   8   1     6472.26     6223.33     63.39 o 
   4   8   1     2479.41     2480.42     29.30 o 
   5   8   1       10.58       15.99      3.50 o 
   6   8   1      292.52      271.40      9.74 o 
   7   8   1     2121.13     2153.90     29.28 o 
   8   8   1     1082.36     1079.82     22.81 o 
   9   8   1      114.85       87.51      7.62 o 
  10   8   1       32.69       21.12      8.00 o 
  11   8   1      147.24      137.69     10.02 o 
  12   8   1       31.84       30.65      9.29 o 
  13   8   1      132.95      127.30     23.38 o 
  14   8   1      524.82      521.49     21.11 o 
  15   8   1      588.44      597.40     22.73 o 
  16   8   1      159.43      150.78     17.30 o 
 -16   9   1        1.76       -8.16     13.18 o 
 -15   9   1       46.02       34.96     11.45 o 
 -14   9   1      380.46      404.64     16.94 o 
 -13   9   1     1179.69     1195.42     26.35 o 
 -12   9   1      688.24      671.71     19.66 o 
 -11   9   1       26.34       37.94      9.10 o 
 -10   9   1     2074.10     1995.31     33.22 o 
  -9   9   1     1398.22     1363.47     25.06 o 
  -8   9   1     2069.97     2003.67     33.44 o 
  -7   9   1      388.38      360.90     10.92 o 
  -6   9   1      380.30      369.01     14.04 o 
  -5   9   1     1993.74     2004.79     25.49 o 
  -4   9   1     1502.42     1411.33     19.33 o 
  -3   9   1     1652.84     1571.64     18.87 o 
  -2   9   1       72.22       84.55      6.03 o 
  -1   9   1     4038.75     4007.95     42.08 o 
   0   9   1     7564.22     7187.36     78.35 o 
   1   9   1     1348.83     1286.59     16.75 o 
   2   9   1       14.29       18.98      4.13 o 
   3   9   1     1158.27     1136.71     14.80 o 
   4   9   1     5310.91     5154.48     53.35 o 
   5   9   1     1659.28     1572.05     20.70 o 
   6   9   1     1593.69     1441.34     19.67 o 
   7   9   1        5.74       13.96      7.35 o 
   8   9   1      853.44      827.27     17.57 o 
   9   9   1      416.38      470.95     21.54 o 
  10   9   1      411.10      454.26     15.45 o 
  11   9   1      154.85      132.57     10.32 o 
  12   9   1     1197.93     1169.88     25.06 o 
  13   9   1      732.52      733.91     23.85 o 
  14   9   1      334.41      281.06     24.56 o 
  15   9   1       16.06       -0.83     25.20 o 
 -15  10   1       40.11       25.97     11.55 o 
 -14  10   1      221.30      203.43     12.91 o 
 -13  10   1      116.85      109.90     11.72 o 
 -12  10   1       78.56       65.35     10.75 o 
 -11  10   1      224.43      202.29     11.19 o 
 -10  10   1      132.50      134.20      9.98 o 
  -9  10   1      952.41      926.53     20.27 o 
  -8  10   1     1008.35     1002.14     26.35 o 
  -7  10   1     2067.43     2151.02     39.42 o 
  -6  10   1      805.47      797.55     15.79 o 
  -5  10   1      604.09      575.91     11.94 o 
  -4  10   1      183.45      166.54      5.94 o 
  -3  10   1     1226.61     1231.14     17.74 o 
  -2  10   1     1651.20     1599.13     21.37 o 
  -1  10   1     2962.51     2905.76     31.69 o 
   0  10   1     3396.00     3264.88     35.14 o 
   1  10   1     1424.90     1376.56     18.09 o 
   2  10   1      479.80      465.79      9.10 o 
   3  10   1      585.97      602.19     13.34 o 
   4  10   1     1082.79     1051.08     15.84 o 
   5  10   1      352.19      328.92      8.86 o 
   6  10   1     1875.35     1809.39     23.71 o 
   7  10   1        9.75       17.10      5.94 o 
   8  10   1       80.95       81.79      7.71 o 
   9  10   1       70.44       57.95      8.35 o 
  10  10   1      839.89      827.12     25.78 o 
  11  10   1      206.23      239.05     22.89 o 
  12  10   1     1105.46     1159.27     25.29 o 
  13  10   1      588.12      601.39     18.71 o 
  14  10   1      201.85      184.34     14.78 o 
  15  10   1       35.25       26.85     13.20 o 
 -14  11   1        9.28       14.66     11.31 o 
 -13  11   1       13.37        8.54     10.77 o 
 -12  11   1        0.03       -5.03     10.26 o 
 -11  11   1       25.17       19.88      9.97 o 
 -10  11   1       12.62        0.76      9.02 o 
  -9  11   1      478.62      453.77     15.17 o 
  -8  11   1       70.81       64.60      7.91 o 
  -7  11   1       27.93       42.91      7.41 o 
  -6  11   1      373.13      417.22     12.39 o 
  -5  11   1     2076.04     2080.67     24.57 o 
  -4  11   1     1693.82     1684.09     22.93 o 
  -3  11   1     2771.84     2757.97     33.65 o 
  -2  11   1      348.38      365.37     10.38 o 
  -1  11   1      192.02      185.53      7.07 o 
   0  11   1       16.75       25.00      4.87 o 
   1  11   1      337.47      325.27      8.87 o 
   2  11   1      324.84      331.61     10.70 o 
   3  11   1        4.79        6.76      5.49 o 
   4  11   1       13.01       15.96      5.57 o 
   5  11   1      120.30      115.64      6.42 o 
   6  11   1      442.51      447.22     10.91 o 
   7  11   1      372.43      402.23     12.47 o 
   8  11   1     2149.85     2092.40     33.58 o 
   9  11   1      778.04      740.87     19.14 o 
  10  11   1      278.92      286.48     13.48 o 
  11  11   1        1.31        7.01      9.27 o 
  12  11   1       70.44       66.02     11.54 o 
  13  11   1      176.79      170.65     12.05 o 
  14  11   1       41.93       49.96     13.05 o 
 -13  12   1       30.65       26.66     11.08 o 
 -12  12   1       20.60       25.13     10.77 o 
 -11  12   1      199.78      204.79     12.22 o 
 -10  12   1       39.13       48.58      9.90 o 
  -9  12   1        0.31        7.90      8.98 o 
  -8  12   1      604.07      620.12     15.14 o 
  -7  12   1      986.61      965.23     18.54 o 
  -6  12   1     1035.24     1006.43     16.44 o 
  -5  12   1       12.28       27.66      6.56 o 
  -4  12   1      132.58      131.94      7.25 o 
  -3  12   1     1894.90     1847.59     24.76 o 
  -2  12   1     2534.28     2493.46     31.27 o 
  -1  12   1     1337.39     1324.89     19.39 o 
   0  12   1       52.99       49.80      6.15 o 
   1  12   1      240.22      237.57      7.18 o 
   2  12   1     1512.02     1481.52     22.13 o 
   3  12   1        9.67       23.84      6.14 o 
   4  12   1       57.20       48.90      8.38 o 
   5  12   1      841.13      832.14     13.30 o 
   6  12   1     2219.00     2187.59     28.29 o 
   7  12   1     2018.56     1948.41     34.74 o 
   8  12   1      592.92      602.71     15.93 o 
   9  12   1       92.44      100.81      9.69 o 
  10  12   1      845.97      833.71     20.78 o 
  11  12   1      670.48      654.40     19.25 o 
  12  12   1      173.34      180.66     15.91 o 
  13  12   1        1.72       -7.93     10.34 o 
 -13  13   1      319.61      324.91     15.95 o 
 -12  13   1      585.63      619.87     19.91 o 
 -11  13   1       19.33       18.88     10.75 o 
 -10  13   1      311.30      298.13     12.93 o 
  -9  13   1      353.80      347.19     19.21 o 
  -8  13   1      844.06      836.54     17.91 o 
  -7  13   1     1062.27     1028.42     22.65 o 
  -6  13   1      227.25      228.34     10.39 o 
  -5  13   1       46.72       53.69      7.31 o 
  -4  13   1       34.92       43.99      7.00 o 
  -3  13   1      430.33      412.02     11.81 o 
  -2  13   1     1255.10     1256.21     19.25 o 
  -1  13   1     1245.28     1213.30     18.58 o 
   0  13   1     2455.25     2407.00     30.42 o 
   1  13   1      352.86      348.49     10.91 o 
   2  13   1       44.30       51.37      6.77 o 
   3  13   1      488.12      504.28     13.96 o 
   4  13   1      957.23      991.20     16.83 o 
   5  13   1     2195.81     2198.34     28.68 o 
   6  13   1      870.60      882.96     14.26 o 
   7  13   1      276.07      263.77      9.97 o 
   8  13   1        2.24        6.96      9.82 o 
   9  13   1       89.62       86.43     12.93 o 
  10  13   1        3.13       13.77      9.46 o 
  11  13   1      379.74      360.64     15.28 o 
  12  13   1      416.94      421.31     19.00 o 
 -12  14   1      135.26      134.06     12.65 o 
 -11  14   1      198.77      206.68     13.18 o 
 -10  14   1      191.59      222.43     12.44 o 
  -9  14   1       52.68       59.88      8.59 o 
  -8  14   1      295.84      307.51     10.43 o 
  -7  14   1       58.95       60.78      9.01 o 
  -6  14   1      135.60      135.72     12.23 o 
  -5  14   1        1.21        7.25      7.43 o 
  -4  14   1       20.50       19.76      7.27 o 
  -3  14   1        6.87       11.96      7.18 o 
  -2  14   1       85.07       81.83      7.57 o 
  -1  14   1      119.59      135.15      7.98 o 
   0  14   1      353.14      347.83     13.84 o 
   1  14   1      313.47      310.12     10.26 o 
   2  14   1      304.24      311.94     10.39 o 
   3  14   1     1312.18     1321.98     20.29 o 
   4  14   1       18.11       18.01      7.13 o 
   5  14   1       20.68       29.52      7.27 o 
   6  14   1        5.36       10.24      7.68 o 
   7  14   1       19.88       30.89      8.34 o 
   8  14   1       10.04        8.07      7.71 o 
   9  14   1      178.89      182.37     11.66 o 
  10  14   1      182.80      213.10     12.23 o 
  11  14   1        9.20        4.70     10.36 o 
 -10  15   1       62.52       61.30      9.57 o 
  -9  15   1      799.21      817.17     20.85 o 
  -8  15   1      770.44      814.41     22.87 o 
  -7  15   1       82.30       81.96      9.63 o 
  -6  15   1       11.10       15.69      9.04 o 
  -5  15   1       78.13       94.79      8.46 o 
  -4  15   1      141.38      154.79      9.15 o 
  -3  15   1      145.52      146.45      8.79 o 
  -2  15   1       64.97       63.34      8.92 o 
  -1  15   1      880.38      895.29     26.03 o 
   0  15   1      503.36      517.89     13.89 o 
   1  15   1     1412.89     1418.06     22.51 o 
   2  15   1        0.62      -11.10      7.69 o 
   3  15   1      138.40      126.34      9.01 o 
   4  15   1      452.85      451.53     12.87 o 
   5  15   1      487.74      507.68     20.07 o 
   6  15   1      169.54      172.57      9.08 o 
   7  15   1        9.71       10.18      9.60 o 
   8  15   1        5.67        7.33      9.94 o 
   9  15   1      167.53      189.56     10.02 o 
  10  15   1        1.93        1.47      8.37 o 
  -9  16   1      439.93      489.10     17.12 o 
  -8  16   1      491.69      550.18     16.33 o 
  -7  16   1      766.39      854.01     22.52 o 
  -6  16   1      509.06      525.46     15.90 o 
  -5  16   1      133.66      158.29      9.60 o 
  -4  16   1      112.86      126.15     10.01 o 
  -3  16   1      629.29      643.92     16.70 o 
  -2  16   1     2099.75     2211.18     33.01 o 
  -1  16   1      570.48      572.61     15.05 o 
   0  16   1      439.46      458.41     13.84 o 
   1  16   1       41.31       44.80      8.73 o 
   2  16   1       22.48       42.93      8.63 o 
   3  16   1        0.77       -1.50      8.19 o 
   4  16   1      173.36      174.53      9.95 o 
   5  16   1      463.83      498.98     15.39 o 
   6  16   1      665.61      704.31     15.62 o 
   7  16   1      515.10      552.06     19.14 o 
   8  16   1       81.76       88.07     11.72 o 
  -7  17   1       26.43       28.03     10.21 o 
  -6  17   1       79.00       90.14     15.94 o 
  -5  17   1        0.79        3.27      9.55 o 
  -4  17   1        2.63        1.89      9.60 o 
  -3  17   1      172.90      200.20     18.58 o 
  -2  17   1       20.04       31.48      9.04 o 
  -1  17   1       90.13      109.71      9.86 o 
   0  17   1      335.03      358.20     12.50 o 
   1  17   1       35.00       29.83      9.03 o 
   2  17   1       42.14       37.23      9.29 o 
   3  17   1       20.46       16.27      8.85 o 
   4  17   1       99.26      112.90     10.05 o 
   5  17   1      176.63      206.88     10.84 o 
   6  17   1      107.30      127.25     12.00 o 
  -3  18   1       69.68       70.01     10.60 o 
  -2  18   1       72.34       89.36     10.26 o 
  -1  18   1      131.20      135.38     10.46 o 
   0  18   1       27.18       34.85     12.08 o 
   1  18   1        7.80       18.17      9.47 o 
   2  18   1       17.75       33.10      9.41 o 
   3  18   1        1.13       14.71      9.40 o 
 -18   0   2       10.66       19.37     22.32 o 
 -17   0   2      313.67      317.14     26.28 o 
 -16   0   2        8.87      -11.99     20.14 o 
 -15   0   2       31.61       15.35     14.74 o 
 -14   0   2      413.82      421.80     59.37 o 
 -13   0   2      388.98      382.60     15.77 o 
 -12   0   2      259.89      285.53     12.87 o 
 -11   0   2     2166.65     2160.38     38.34 o 
 -10   0   2    13879.30    13708.39    183.38 o 
  -9   0   2    17299.72    17596.74    234.17 o 
  -8   0   2    14370.84    14248.53    189.76 o 
  -7   0   2     6351.51     6412.71     86.81 o 
  -6   0   2      349.17      374.95     14.52 o 
  -5   0   2     9616.97    11242.21    583.84 o 
  -4   0   2    10240.14    11255.07    498.38 o 
  -3   0   2       78.94      114.45      7.75 o 
  -2   0   2     3938.09     4388.63    177.93 o 
  -1   0   2     6050.46     6044.79    220.41 o 
   0   0   2    12857.30    13770.28    353.27 o 
   2   0   2    21981.92    24030.62    629.08 o 
   3   0   2    39131.08    40437.54   1041.72 o 
   4   0   2    25281.63    24802.66    466.06 o 
   5   0   2     9280.86     8910.78    137.00 o 
   6   0   2     5319.11     5243.36     71.42 o 
   7   0   2      634.93      687.00     21.11 o 
   8   0   2     2028.59     1973.62     29.73 o 
   9   0   2     5364.17     5418.78     75.00 o 
  10   0   2      809.85      807.37     19.08 o 
  11   0   2      471.75      436.28     16.95 o 
  12   0   2      120.87      122.83     12.86 o 
  13   0   2       51.69       71.44     20.75 o 
  14   0   2        2.23        1.32     12.68 o 
  15   0   2      209.43      225.54     16.69 o 
  16   0   2     1540.25     1581.87     47.31 o 
  17   0   2      685.40      623.15     36.03 o 
 -18   1   2        8.66        6.42     21.93 o 
 -17   1   2      153.44      152.71     22.43 o 
 -16   1   2      900.20      910.23     28.92 o 
 -15   1   2     1249.84     1318.13     26.69 o 
 -14   1   2      769.93      775.64     17.33 o 
 -13   1   2      299.15      298.27     15.10 o 
 -12   1   2       41.97       57.16      6.59 o 
 -11   1   2     2220.17     2163.80     27.27 o 
 -10   1   2      912.01      894.74     13.41 o 
  -9   1   2      305.49      307.18     12.11 o 
  -8   1   2      798.73      819.17     10.90 o 
  -7   1   2      313.74      247.41      6.09 o 
  -6   1   2     2523.25     2790.82     32.17 o 
  -5   1   2      163.02      191.59      9.70 o 
  -4   1   2     2639.40     3060.94     48.97 o 
  -3   1   2    25511.46    27120.43    424.11 o 
  -2   1   2    19158.03    20449.26    269.20 o 
  -1   1   2    33646.96    35214.32    516.56 o 
   0   1   2     3948.06     4375.79    114.37 o 
   1   1   2    11260.98    12563.87    227.69 o 
   2   1   2    19482.78    20679.48    359.91 o 
   3   1   2     2511.71     2659.44     43.08 o 
   4   1   2     1085.72     1153.18     26.39 o 
   5   1   2      208.78      210.65      5.22 o 
   6   1   2        8.56       18.01      2.95 o 
   7   1   2     1116.51     1023.38     13.67 o 
   8   1   2       22.98       26.60      4.52 o 
   9   1   2       28.23       57.94     13.03 o 
  10   1   2     1810.67     1849.98     23.69 o 
  11   1   2      153.98      167.42      8.06 o 
  12   1   2     3104.76     3066.74     44.06 o 
  13   1   2        1.57        1.51      8.42 o 
  14   1   2       42.69       48.22     11.44 o 
  15   1   2      279.67      289.28     17.56 o 
  16   1   2      110.81      136.16     13.12 o 
  17   1   2        6.26        6.47     14.75 o 
 -18   2   2        0.13       16.59     20.31 o 
 -17   2   2       30.82       25.13     20.83 o 
 -16   2   2       49.99       42.93     20.15 o 
 -15   2   2      116.75      115.01     10.44 o 
 -14   2   2       87.61       96.55     10.16 o 
 -13   2   2       61.57       49.44      8.38 o 
 -12   2   2       88.28      100.68      8.48 o 
 -11   2   2       55.63       77.89      7.30 o 
 -10   2   2     1422.85     1475.01     20.02 o 
  -9   2   2      257.97      282.22     10.82 o 
  -8   2   2     4813.45     4797.87     46.92 o 
  -7   2   2      610.38      619.43     14.68 o 
  -6   2   2     1933.76     2024.26     24.12 o 
  -5   2   2     2755.33     3118.81     36.60 o 
  -4   2   2       16.07       20.44      2.89 o 
  -3   2   2      540.94      527.80     14.63 o 
  -2   2   2       11.50       -0.59      3.65 o 
  -1   2   2      723.47      747.97      9.48 o 
   0   2   2     8830.02     9807.35    106.95 o 
   1   2   2     3816.39     4095.89     49.77 o 
   2   2   2      596.11      724.41     15.14 o 
   3   2   2    11906.84    12204.01    132.75 o 
   4   2   2     7369.09     7614.68     92.55 o 
   5   2   2     7791.19     8283.29     78.50 o 
   6   2   2      588.21      543.16      7.73 o 
   7   2   2      435.11      440.89      7.84 o 
   8   2   2       53.27       51.90      7.75 o 
   9   2   2      163.66      148.06      5.80 o 
  10   2   2        4.88        4.96      5.97 o 
  11   2   2      913.53      896.74     16.20 o 
  12   2   2       50.07       51.58      8.20 o 
  13   2   2       27.17       29.96      8.75 o 
  14   2   2       24.83       38.88      9.49 o 
  15   2   2      105.30      100.94     11.96 o 
  16   2   2      186.75      172.33     14.30 o 
  17   2   2      191.22      187.89     14.15 o 
 -18   3   2        1.37      -17.05     20.94 o 
 -17   3   2      209.83      170.57     22.26 o 
 -16   3   2     1990.65     2029.46     44.87 o 
 -15   3   2     1319.31     1285.50     28.47 o 
 -14   3   2     1858.19     1861.82     32.22 o 
 -13   3   2      369.57      398.41     14.60 o 
 -12   3   2        3.66       -6.14      7.05 o 
 -11   3   2      122.15      131.72      7.87 o 
 -10   3   2      595.22      610.64     13.81 o 
  -9   3   2      706.64      726.80     23.52 o 
  -8   3   2      936.85      940.66     14.02 o 
  -7   3   2      958.00      907.70     23.16 o 
  -6   3   2       30.43       50.20      4.45 o 
  -5   3   2     1804.51     1949.47     25.28 o 
  -4   3   2    13602.87    14051.63    319.64 o 
  -3   3   2    43565.13    44924.55    977.62 o 
  -2   3   2    41749.64    41601.66    580.66 o 
  -1   3   2    12079.27    12770.99    129.33 o 
   0   3   2     6044.59     6371.18     71.01 o 
   1   3   2    11746.85    12524.36    136.97 o 
   2   3   2     2635.00     2549.52     29.24 o 
   3   3   2     5610.05     5437.47     52.36 o 
   4   3   2       53.46       67.10      3.55 o 
   5   3   2      663.57      723.03      9.76 o 
   6   3   2      501.92      471.51      7.80 o 
   7   3   2        2.88        4.47      3.74 o 
   8   3   2       30.45       26.17      4.09 o 
   9   3   2     8553.31     8258.83     90.38 o 
  10   3   2    11656.96    11368.90    123.48 o 
  11   3   2     6349.76     6089.72     81.50 o 
  12   3   2     1402.56     1388.87     23.83 o 
  13   3   2      575.69      539.66     28.44 o 
  14   3   2      406.77      402.09     16.38 o 
  15   3   2      336.08      335.56     14.83 o 
  16   3   2      521.90      545.13     31.65 o 
  17   3   2       73.25       59.06     12.90 o 
 -17   4   2       82.29       91.67     21.45 o 
 -16   4   2       29.95       23.45     24.26 o 
 -15   4   2      108.25       90.90     11.63 o 
 -14   4   2       97.54      101.35     10.19 o 
 -13   4   2     1282.52     1288.99     25.09 o 
 -12   4   2      559.23      513.69     24.91 o 
 -11   4   2      182.61      190.90     16.72 o 
 -10   4   2     2697.09     2712.23     41.29 o 
  -9   4   2     1500.33     1601.61     23.65 o 
  -8   4   2     4647.87     4549.94     51.51 o 
  -7   4   2      683.54      693.38     11.98 o 
  -6   4   2        4.67        8.95      4.23 o 
  -5   4   2     1101.98     1144.53     16.92 o 
  -4   4   2     3061.97     3020.95     38.00 o 
  -3   4   2      893.66      877.29     14.34 o 
  -2   4   2      342.80      312.98      7.04 o 
  -1   4   2       91.91       65.80      4.51 o 
   0   4   2    12904.55    13201.23    143.95 o 
   1   4   2     4048.62     4720.22     52.69 o 
   2   4   2     2025.89     2090.30     24.55 o 
   3   4   2     8664.82     8739.59     96.04 o 
   4   4   2    11880.68    12034.49    121.35 o 
   5   4   2     5842.80     5817.26     56.12 o 
   6   4   2      599.40      584.11     11.36 o 
   7   4   2     1187.25     1165.94     15.88 o 
   8   4   2     1199.45     1073.45     14.37 o 
   9   4   2     4104.38     3895.08     44.45 o 
  10   4   2     1049.18     1076.52     17.60 o 
  11   4   2       64.60       57.84      7.93 o 
  12   4   2      391.63      401.78     26.55 o 
  13   4   2      537.21      516.93     19.34 o 
  14   4   2       65.52       58.25     15.37 o 
  15   4   2       65.96       62.18     11.68 o 
  16   4   2      406.17      413.78     32.41 o 
  17   4   2      548.07      573.55     28.27 o 
 -17   5   2       37.69       24.88     14.25 o 
 -16   5   2       72.05       66.56     12.71 o 
 -15   5   2      546.38      498.01     18.96 o 
 -14   5   2       41.75       43.84      9.88 o 
 -13   5   2      526.91      508.08     16.18 o 
 -12   5   2      460.89      455.29     14.94 o 
 -11   5   2     1108.26     1054.03     21.93 o 
 -10   5   2       55.14       62.92      7.79 o 
  -9   5   2      642.61      632.65     16.74 o 
  -8   5   2      724.07      738.89     14.41 o 
  -7   5   2      808.56      809.41     26.84 o 
  -6   5   2      408.45      411.93     16.43 o 
  -5   5   2     4234.01     4351.19     53.47 o 
  -4   5   2      928.63      963.39     16.05 o 
  -3   5   2      580.84      578.35      8.52 o 
  -2   5   2     1663.57     1760.75     20.53 o 
  -1   5   2      327.40      389.21      8.54 o 
   0   5   2     3860.60     3976.94     41.23 o 
   1   5   2     8827.18     9419.57    112.90 o 
   2   5   2     3745.26     4143.28     51.00 o 
   3   5   2       41.62       43.88      3.61 o 
   4   5   2      238.29      292.51      7.42 o 
   5   5   2      351.86      405.97     10.21 o 
   6   5   2     3269.64     3234.75     41.04 o 
   7   5   2      712.79      690.91     11.59 o 
   8   5   2     3357.73     3393.11     39.07 o 
   9   5   2      268.21      290.57      8.33 o 
  10   5   2       49.31       58.31      6.37 o 
  11   5   2      147.70      139.03      9.84 o 
  12   5   2       44.08       28.96      9.46 o 
  13   5   2       90.77       73.77     10.56 o 
  14   5   2      148.98      153.86     26.91 o 
  15   5   2        6.82        1.86     12.69 o 
  16   5   2       19.65       22.86     14.07 o 
  17   5   2        0.34      -22.23     14.08 o 
 -17   6   2       29.42        1.73     13.72 o 
 -16   6   2        0.36        0.62     11.41 o 
 -15   6   2      269.82      262.03     14.00 o 
 -14   6   2      179.91      194.96     13.96 o 
 -13   6   2      139.23      147.12     16.25 o 
 -12   6   2       16.45        3.91     10.71 o 
 -11   6   2     2023.91     1914.62     32.24 o 
 -10   6   2     2168.64     2108.13     34.15 o 
  -9   6   2     9540.58     9039.02    143.84 o 
  -8   6   2     9390.93     8954.47    107.89 o 
  -7   6   2     6869.86     6648.04     80.92 o 
  -6   6   2      194.08      196.11      7.18 o 
  -5   6   2      280.66      282.99      9.34 o 
  -4   6   2     1590.27     1557.88     19.40 o 
  -3   6   2      537.43      542.05      8.51 o 
  -2   6   2        4.34       14.75      2.64 o 
  -1   6   2      162.29      154.12      3.94 o 
   0   6   2       85.44       98.24      3.55 o 
   1   6   2      337.48      350.77      8.68 o 
   2   6   2     4352.82     4395.95     69.90 o 
   3   6   2     3181.72     3019.93     32.40 o 
   4   6   2    21796.59    21328.01    229.54 o 
   5   6   2    12450.62    12195.39    122.21 o 
   6   6   2     3359.00     3304.89     35.24 o 
   7   6   2      182.41      223.43      9.62 o 
   8   6   2       32.67       44.85      5.11 o 
   9   6   2      948.48      977.89     16.30 o 
  10   6   2      954.73      935.20     21.08 o 
  11   6   2       97.13      120.07     12.35 o 
  12   6   2       53.30       58.83     11.51 o 
  13   6   2       12.25       14.03     15.56 o 
  14   6   2       39.12       43.52     12.60 o 
  15   6   2      191.09      185.62     14.95 o 
  16   6   2      293.93      303.06     25.98 o 
 -17   7   2      203.71      200.28     16.26 o 
 -16   7   2      847.92      901.05     23.82 o 
 -15   7   2      663.29      706.85     21.21 o 
 -14   7   2      477.48      499.51     18.68 o 
 -13   7   2       11.56       26.84      9.75 o 
 -12   7   2      660.89      626.81     22.15 o 
 -11   7   2      438.78      413.90     14.12 o 
 -10   7   2      634.87      592.15     20.52 o 
  -9   7   2       59.80       49.98      6.92 o 
  -8   7   2      636.66      617.81     13.52 o 
  -7   7   2     4327.30     4123.40     52.07 o 
  -6   7   2     1761.51     1615.27     23.30 o 
  -5   7   2      536.04      524.11     11.38 o 
  -4   7   2     3530.73     3567.70     38.01 o 
  -3   7   2     7655.99     7815.57     79.87 o 
  -2   7   2     7944.47     7911.88     75.02 o 
  -1   7   2     6519.94     6382.00     60.95 o 
   0   7   2      127.05      125.44      5.21 o 
   1   7   2     3736.96     3715.02     38.58 o 
   2   7   2     3874.60     3683.36     50.26 o 
   3   7   2      981.38      942.48     13.87 o 
   4   7   2     3291.80     3241.59     37.56 o 
   5   7   2      304.91      294.12     11.94 o 
   6   7   2     3171.14     3214.72     37.57 o 
   7   7   2      239.26      232.58     10.57 o 
   8   7   2      287.88      226.79      9.71 o 
   9   7   2      590.53      616.04     19.11 o 
  10   7   2     3175.17     3190.99     52.73 o 
  11   7   2     1079.65     1057.96     23.31 o 
  12   7   2      464.96      453.84     22.98 o 
  13   7   2        9.78       11.91     11.60 o 
  14   7   2      352.46      327.97     16.87 o 
  15   7   2      485.96      508.83     52.38 o 
  16   7   2      227.90      219.96     48.79 o 
 -16   8   2       24.82       19.09     11.71 o 
 -15   8   2       16.53       13.87     11.24 o 
 -14   8   2      402.28      395.33     16.70 o 
 -13   8   2      784.54      790.03     47.19 o 
 -12   8   2     1059.78      998.83     34.07 o 
 -11   8   2      213.82      196.11     11.96 o 
 -10   8   2       29.64       22.44      8.37 o 
  -9   8   2      529.24      499.63     13.25 o 
  -8   8   2       10.55       13.11      6.24 o 
  -7   8   2      138.66      143.86      7.40 o 
  -6   8   2     1958.60     1910.92     26.95 o 
  -5   8   2     2444.87     2299.75     31.01 o 
  -4   8   2     4100.80     4111.47     43.64 o 
  -3   8   2       66.08       57.21      4.05 o 
  -2   8   2      179.91      179.95      6.32 o 
  -1   8   2     4827.80     4853.92     47.11 o 
   0   8   2     3760.20     3725.15     39.12 o 
   1   8   2     1466.06     1447.09     20.18 o 
   2   8   2     2294.09     2235.19     26.15 o 
   3   8   2     1150.94     1136.25     16.14 o 
   4   8   2       79.88       79.51      8.20 o 
   5   8   2        1.83        7.15      4.97 o 
   6   8   2      242.84      259.70      7.88 o 
   7   8   2     1437.30     1315.36     27.88 o 
   8   8   2      697.74      716.29     16.38 o 
   9   8   2      906.06      875.02     19.08 o 
  10   8   2      218.22      219.95     10.23 o 
  11   8   2        5.39       11.05      8.20 o 
  12   8   2      949.33      910.47     33.72 o 
  13   8   2      299.63      287.97     15.28 o 
  14   8   2      138.59      120.01     13.44 o 
  15   8   2      157.08      139.64     14.59 o 
  16   8   2       30.08       30.19     13.49 o 
 -16   9   2      225.70      215.04     14.30 o 
 -15   9   2      389.66      402.26     17.32 o 
 -14   9   2      569.70      580.03     19.71 o 
 -13   9   2      929.84      954.03     38.44 o 
 -12   9   2      331.99      356.50     14.41 o 
 -11   9   2        6.16       10.93      9.04 o 
 -10   9   2      455.78      444.07     15.54 o 
  -9   9   2      529.16      483.89     13.86 o 
  -8   9   2        7.02        7.80      6.67 o 
  -7   9   2      100.19      108.38      7.41 o 
  -6   9   2      255.25      249.07      9.02 o 
  -5   9   2     1583.17     1596.85     23.59 o 
  -4   9   2     4429.51     4315.57     45.46 o 
  -3   9   2     2633.06     2530.34     30.57 o 
  -2   9   2     3251.91     3093.78     31.27 o 
  -1   9   2     4216.02     4237.78     41.71 o 
   0   9   2     1610.53     1573.73     17.60 o 
   1   9   2     1121.74     1066.13     14.70 o 
   2   9   2        2.06        8.05      4.47 o 
   3   9   2       47.14       60.44      3.97 o 
   4   9   2     1120.57     1115.24     17.19 o 
   5   9   2      620.46      589.05     12.11 o 
   6   9   2        3.78       17.91      6.22 o 
   7   9   2     2035.53     1972.31     30.56 o 
   8   9   2     1257.11     1158.58     27.44 o 
   9   9   2      948.25      944.80     20.59 o 
  10   9   2      733.78      724.57     25.32 o 
  11   9   2     1048.43     1011.64     22.53 o 
  12   9   2      572.67      546.86     27.17 o 
  13   9   2       62.16       49.59     12.09 o 
  14   9   2       14.50        6.13     14.66 o 
  15   9   2      251.02      263.78     16.22 o 
 -15  10   2       85.00       74.15     12.20 o 
 -14  10   2      150.77      130.53     12.55 o 
 -13  10   2      592.48      582.38     19.38 o 
 -12  10   2       99.22       84.37     17.80 o 
 -11  10   2      254.84      278.75     14.00 o 
 -10  10   2      505.75      491.44     16.20 o 
  -9  10   2     1989.00     1981.13     32.71 o 
  -8  10   2     2578.34     2597.91     43.89 o 
  -7  10   2      105.90      120.12      7.88 o 
  -6  10   2      618.50      581.25     19.69 o 
  -5  10   2     1302.54     1326.88     18.77 o 
  -4  10   2      792.99      784.84     12.55 o 
  -3  10   2      142.80      136.88      7.86 o 
  -2  10   2       86.68       98.34      8.02 o 
  -1  10   2      795.19      752.66     10.91 o 
   0  10   2     5516.17     5258.91     54.52 o 
   1  10   2      492.59      458.40      9.25 o 
   2  10   2     1089.31     1048.14     14.93 o 
   3  10   2      722.86      700.24     11.27 o 
   4  10   2     4421.91     4216.70     44.46 o 
   5  10   2     3970.47     3825.61     44.22 o 
   6  10   2       49.45       51.67      5.03 o 
   7  10   2      346.24      344.15     10.83 o 
   8  10   2     1485.96     1377.22     26.20 o 
   9  10   2     1264.76     1224.03     24.50 o 
  10  10   2     1083.37     1047.23     22.82 o 
  11  10   2       47.32       43.75      9.06 o 
  12  10   2       88.81       98.68     11.83 o 
  13  10   2      163.05      157.75     13.38 o 
  14  10   2      299.38      294.14     16.29 o 
 -14  11   2        8.00       17.15     11.38 o 
 -13  11   2      173.79      151.98     12.49 o 
 -12  11   2      367.00      380.22     15.28 o 
 -11  11   2      817.65      806.45     53.22 o 
 -10  11   2      498.19      511.02     16.50 o 
  -9  11   2       41.11       56.96     10.14 o 
  -8  11   2      499.61      487.97     14.04 o 
  -7  11   2     1109.22     1090.87     19.54 o 
  -6  11   2     4222.21     4136.45     66.95 o 
  -5  11   2      404.79      376.29      9.69 o 
  -4  11   2      276.29      307.74      9.26 o 
  -3  11   2        0.38        5.70      5.78 o 
  -2  11   2       58.62       71.26      6.25 o 
  -1  11   2      189.23      206.48      7.68 o 
   0  11   2      960.95      954.10     13.81 o 
   1  11   2      659.80      628.27     11.06 o 
   2  11   2     3525.51     3477.85     37.56 o 
   3  11   2     1588.68     1585.68     19.56 o 
   4  11   2        6.61       10.67      4.40 o 
   5  11   2     1820.88     1766.26     23.29 o 
   6  11   2     2728.55     2687.21     32.83 o 
   7  11   2     1789.46     1794.12     29.25 o 
   8  11   2      443.67      452.23     20.50 o 
   9  11   2      251.01      244.66     12.06 o 
  10  11   2       53.98       42.65      8.77 o 
  11  11   2        2.79        5.90      9.08 o 
  12  11   2      193.15      207.29     20.71 o 
  13  11   2      249.35      254.65     14.89 o 
  14  11   2      435.65      439.24     19.86 o 
 -13  12   2       11.62       18.58     11.56 o 
 -12  12   2        3.26       20.21     11.50 o 
 -11  12   2       96.92       70.40     10.76 o 
 -10  12   2      220.57      228.62     11.99 o 
  -9  12   2      364.89      373.68     13.86 o 
  -8  12   2      500.28      527.15     14.50 o 
  -7  12   2     1024.35     1004.65     16.88 o 
  -6  12   2     1417.94     1370.02     20.06 o 
  -5  12   2       47.20       56.71      6.90 o 
  -4  12   2       46.47       44.43      6.73 o 
  -3  12   2        6.75       16.87      6.34 o 
  -2  12   2      250.98      244.01      8.49 o 
  -1  12   2      868.02      833.46     14.97 o 
   0  12   2     1626.47     1576.33     21.84 o 
   1  12   2      360.25      337.85     12.21 o 
   2  12   2     1000.51      975.07     13.96 o 
   3  12   2      446.16      445.26     16.93 o 
   4  12   2      750.26      716.35     13.63 o 
   5  12   2     1179.78     1143.43     15.84 o 
   6  12   2      203.71      207.32      8.29 o 
   7  12   2      328.38      340.76     18.58 o 
   8  12   2      272.93      262.55     12.28 o 
   9  12   2        1.34        8.51      8.25 o 
  10  12   2        3.06       -0.08      8.79 o 
  11  12   2      371.74      390.66     14.76 o 
  12  12   2      395.52      403.90     18.51 o 
  13  12   2      139.06      150.08     13.82 o 
 -13  13   2       86.20       92.35     12.75 o 
 -12  13   2      157.15      164.57     12.74 o 
 -11  13   2       55.68       52.39     10.72 o 
 -10  13   2       61.56       70.88     17.70 o 
  -9  13   2        5.47        8.82      8.59 o 
  -8  13   2      155.53      153.03      8.42 o 
  -7  13   2      666.30      652.40     14.06 o 
  -6  13   2      331.46      355.07     12.11 o 
  -5  13   2        2.86       -0.78      6.97 o 
  -4  13   2      107.52      117.85      7.86 o 
  -3  13   2      439.06      459.21     14.01 o 
  -2  13   2      682.97      665.43     18.60 o 
  -1  13   2      378.39      343.14     10.47 o 
   0  13   2       25.61       26.98      6.49 o 
   1  13   2     2144.21     2068.44     26.97 o 
   2  13   2      204.71      207.40      9.09 o 
   3  13   2      736.88      714.03     15.90 o 
   4  13   2      291.95      276.44      9.79 o 
   5  13   2       72.33       62.92      6.85 o 
   6  13   2      113.07      104.23      6.24 o 
   7  13   2       50.60       52.75      8.48 o 
   8  13   2        5.45       22.19      8.50 o 
   9  13   2      111.41      141.11     10.13 o 
  10  13   2      482.73      519.27     17.04 o 
  11  13   2      351.53      377.04     15.06 o 
  12  13   2       20.37       12.50     11.90 o 
 -11  14   2      122.75      130.89     12.25 o 
 -10  14   2        2.44        6.01      8.62 o 
  -9  14   2       37.54       36.62      8.24 o 
  -8  14   2       91.54      107.71      9.81 o 
  -7  14   2       72.37       79.51      9.40 o 
  -6  14   2      831.20      875.02     18.20 o 
  -5  14   2     2757.79     2710.67     34.53 o 
  -4  14   2     1142.99     1163.96     19.08 o 
  -3  14   2      423.07      423.67     12.17 o 
  -2  14   2       17.09       18.54      6.99 o 
  -1  14   2     1242.41     1262.19     19.54 o 
   0  14   2     1270.75     1291.90     22.05 o 
   1  14   2     2145.46     2180.93     31.55 o 
   2  14   2     1277.27     1253.96     20.49 o 
   3  14   2        0.05       -0.04      7.27 o 
   4  14   2      388.24      408.29     15.61 o 
   5  14   2       82.48       98.17      7.80 o 
   6  14   2       66.39       63.76      7.51 o 
   7  14   2      478.56      412.61     12.83 o 
   8  14   2      691.58      683.06     19.10 o 
   9  14   2      303.81      311.36     14.03 o 
  10  14   2      118.07      106.03     10.68 o 
  11  14   2       96.99       97.92     10.95 o 
 -10  15   2      345.82      391.74     23.09 o 
  -9  15   2        1.04       13.15     10.83 o 
  -8  15   2      193.10      201.47     11.26 o 
  -7  15   2      289.69      277.48     11.76 o 
  -6  15   2      280.19      303.51     11.81 o 
  -5  15   2      322.30      327.53     11.24 o 
  -4  15   2      281.53      273.42     10.15 o 
  -3  15   2      138.27      143.81      8.85 o 
  -2  15   2       34.19       48.42      7.84 o 
  -1  15   2      556.63      555.88     17.05 o 
   0  15   2      179.10      187.97      9.65 o 
   1  15   2      430.16      412.98     12.86 o 
   2  15   2      896.53      934.49     17.88 o 
   3  15   2       78.28       73.23      8.39 o 
   4  15   2       76.87       74.82      8.49 o 
   5  15   2      193.77      211.07      9.48 o 
   6  15   2      444.21      479.52     14.12 o 
   7  15   2      428.51      468.89     17.33 o 
   8  15   2      238.16      258.49     14.63 o 
   9  15   2        5.70        9.21      7.95 o 
  10  15   2       49.18       44.54     10.49 o 
  -9  16   2       54.40       67.13     16.15 o 
  -8  16   2        3.64        1.53      9.74 o 
  -7  16   2       70.13      100.22     10.35 o 
  -6  16   2       41.77       37.56      9.64 o 
  -5  16   2       25.54       15.34      9.29 o 
  -4  16   2       48.40       40.94      8.41 o 
  -3  16   2        4.38        3.55      8.16 o 
  -2  16   2       22.17       32.90      8.97 o 
  -1  16   2       59.64       82.11     12.68 o 
   0  16   2       29.56       31.00      8.64 o 
   1  16   2       18.26       11.24      8.33 o 
   2  16   2       76.85       80.40      9.49 o 
   3  16   2       38.52       47.80      8.64 o 
   4  16   2        6.40        1.64      8.39 o 
   5  16   2       22.48       24.09      8.67 o 
   6  16   2        1.07        1.73     11.35 o 
   7  16   2        9.06      -13.14     10.32 o 
   8  16   2      195.41      213.49     12.85 o 
  -6  17   2      534.19      584.93     16.69 o 
  -5  17   2      287.10      310.85     12.61 o 
  -4  17   2        1.81        8.05     11.40 o 
  -3  17   2       26.30       26.16      9.62 o 
  -2  17   2       41.65       55.93      9.75 o 
  -1  17   2       10.69        0.33      8.82 o 
   0  17   2      151.48      158.79     11.38 o 
   1  17   2      349.89      402.32     13.07 o 
   2  17   2      544.89      590.12     15.35 o 
   3  17   2      220.91      240.61     14.03 o 
   4  17   2        3.40        3.10      8.73 o 
   5  17   2      209.85      237.74     14.06 o 
   6  17   2      414.45      426.56     18.66 o 
  -3  18   2       28.84       31.30     10.05 o 
  -2  18   2      147.96      156.24     10.78 o 
  -1  18   2      310.74      363.22     18.18 o 
   0  18   2      304.47      342.22     12.45 o 
   1  18   2      475.84      498.46     16.21 o 
   2  18   2      158.60      193.57     10.89 o 
 -18   1   3      236.04      278.97     25.96 o 
 -17   1   3        6.65      -10.79     19.47 o 
 -16   1   3      131.80      132.68     14.41 o 
 -15   1   3      229.02      214.08     12.71 o 
 -14   1   3     3583.99     3723.28     60.52 o 
 -13   1   3     4936.34     4995.83     63.23 o 
 -12   1   3     1518.64     1555.94     24.47 o 
 -11   1   3     2158.95     2244.68     28.18 o 
 -10   1   3      213.06      216.64      6.54 o 
  -9   1   3      598.31      594.63      9.58 o 
  -8   1   3     1543.32     1546.51     19.40 o 
  -7   1   3      450.30      485.33      8.14 o 
  -6   1   3      942.64      986.45     15.14 o 
  -5   1   3       21.33       62.99      6.29 o 
  -4   1   3     1295.94     1288.87     22.94 o 
  -3   1   3     4354.79     4546.67     61.79 o 
  -2   1   3     6236.32     6805.88    103.79 o 
  -1   1   3    31158.35    32579.90    429.67 o 
   0   1   3    35503.08    36821.41    480.74 o 
   1   1   3     1970.32     1971.98     37.81 o 
   2   1   3    21015.83    22904.85    294.05 o 
   3   1   3       40.20       33.92      6.70 o 
   4   1   3     5382.09     5292.51     57.94 o 
   5   1   3     1087.97     1018.66     15.28 o 
   6   1   3      767.16      785.86     11.06 o 
   7   1   3       11.71       18.30      3.85 o 
   8   1   3        8.37       25.04      7.37 o 
   9   1   3       13.91        8.65      5.62 o 
  10   1   3      510.60      484.75     11.41 o 
  11   1   3     1429.23     1392.01     21.55 o 
  12   1   3     2687.33     2588.64     38.67 o 
  13   1   3     2223.82     2186.25     33.95 o 
  14   1   3      394.79      390.75     13.79 o 
  15   1   3       82.05       66.64     10.70 o 
  16   1   3      123.69      129.14     13.34 o 
  17   1   3      237.42      266.54     16.68 o 
 -18   2   3      450.51      503.76     34.80 o 
 -17   2   3       15.21       43.84     20.56 o 
 -16   2   3       71.10       84.52     14.25 o 
 -15   2   3      188.30      218.56     23.82 o 
 -14   2   3       75.42       73.61     10.26 o 
 -13   2   3      929.09      896.26     18.20 o 
 -12   2   3      133.67      141.14      8.62 o 
 -11   2   3      153.08      146.69      8.25 o 
 -10   2   3       21.46       18.33      6.30 o 
  -9   2   3      842.66      882.08     15.87 o 
  -8   2   3    11437.36    11506.17    115.73 o 
  -7   2   3    22715.64    23180.81    262.17 o 
  -6   2   3    20973.07    21884.08    256.42 o 
  -5   2   3     5186.82     5109.67     79.03 o 
  -4   2   3      470.48      541.23     10.85 o 
  -3   2   3     2180.13     2229.67     39.98 o 
  -2   2   3     2084.92     2205.83     27.64 o 
  -1   2   3     4654.87     4767.20     75.22 o 
   0   2   3      167.80      187.48      5.43 o 
   1   2   3      226.27      214.46      6.31 o 
   2   2   3    14567.93    15591.53    185.72 o 
   3   2   3       96.64      119.45      5.00 o 
   4   2   3     3074.77     3045.27     42.20 o 
   5   2   3    11365.22    11336.87    113.10 o 
   6   2   3    23589.29    23889.64    255.39 o 
   7   2   3    10417.89    10235.45    103.64 o 
   8   2   3     2762.59     2744.78     30.19 o 
   9   2   3       42.39       53.52      5.95 o 
  10   2   3     1335.57     1301.99     18.71 o 
  11   2   3     1731.97     1659.93     24.47 o 
  12   2   3     3445.72     3421.36     48.93 o 
  13   2   3        9.65       15.44      9.13 o 
  14   2   3       57.21       50.69      9.92 o 
  15   2   3      129.89      124.36     12.64 o 
  16   2   3       62.77       62.89     12.59 o 
  17   2   3       46.12       48.47     13.14 o 
 -18   3   3       85.59       82.16     22.10 o 
 -17   3   3      114.77      101.09     21.40 o 
 -16   3   3        4.43       27.33     14.91 o 
 -15   3   3        7.60       19.22     10.16 o 
 -14   3   3      358.96      366.71     14.22 o 
 -13   3   3       52.95       77.28      9.61 o 
 -12   3   3      374.34      404.29     14.41 o 
 -11   3   3       51.86       31.31      8.14 o 
 -10   3   3      155.56      140.87      7.56 o 
  -9   3   3       17.86       14.12      6.04 o 
  -8   3   3      728.92      713.21     10.98 o 
  -7   3   3      836.21      887.73     13.27 o 
  -6   3   3      448.05      467.08      8.52 o 
  -5   3   3     1959.87     2042.80     28.78 o 
  -4   3   3     1823.56     1784.39     23.79 o 
  -3   3   3      180.22      201.06      6.42 o 
  -2   3   3      642.18      665.14      9.66 o 
  -1   3   3      786.82      877.45     18.05 o 
   0   3   3      100.47       86.02      3.48 o 
   1   3   3       79.10      160.31      6.13 o 
   2   3   3        8.98       11.88      2.63 o 
   3   3   3       61.49       60.48      6.09 o 
   4   3   3      349.95      366.75      8.05 o 
   5   3   3      711.67      681.27     12.02 o 
   6   3   3       60.66       81.14      4.28 o 
   7   3   3      402.41      391.64      9.19 o 
   8   3   3      741.26      712.37     13.11 o 
   9   3   3       64.22       88.65      7.75 o 
  10   3   3      258.69      239.34      8.89 o 
  11   3   3        8.70       17.93      9.63 o 
  12   3   3      300.20      305.69     11.62 o 
  13   3   3        6.82        4.80      8.96 o 
  14   3   3       27.29       16.17     14.40 o 
  15   3   3       90.99       91.14     12.46 o 
  16   3   3      105.36      109.07     13.02 o 
  17   3   3       45.10       55.16     14.98 o 
 -17   4   3       96.95      108.63     16.75 o 
 -16   4   3      351.85      377.43     16.34 o 
 -15   4   3        8.59       12.21     10.13 o 
 -14   4   3      107.09      110.31     10.64 o 
 -13   4   3        7.83       11.03      9.10 o 
 -12   4   3       81.88       69.30      9.23 o 
 -11   4   3       15.90       20.80     10.12 o 
 -10   4   3       38.12       48.72      7.83 o 
  -9   4   3     4194.52     4144.94     59.66 o 
  -8   4   3     6394.20     6276.44     76.97 o 
  -7   4   3     4170.68     4152.35     52.15 o 
  -6   4   3     5431.76     5362.85     65.69 o 
  -5   4   3     7559.28     7604.47     91.25 o 
  -4   4   3     1610.91     1830.70     24.51 o 
  -3   4   3      498.11      527.58      8.44 o 
  -2   4   3     6285.05     6547.77     78.07 o 
  -1   4   3      143.87      191.16      7.12 o 
   0   4   3      514.96      560.71      9.04 o 
   1   4   3      435.10      545.41     11.63 o 
   2   4   3     3967.76     4263.28     44.80 o 
   3   4   3      119.34      135.90      6.25 o 
   4   4   3     7395.39     7559.68     68.17 o 
   5   4   3    11598.27    11410.75    114.85 o 
   6   4   3     4390.77     4134.50     43.58 o 
   7   4   3     5665.94     5566.61     61.86 o 
   8   4   3     2865.46     2820.23     31.12 o 
   9   4   3       42.42       47.62      7.01 o 
  10   4   3       28.09       27.18      6.81 o 
  11   4   3      337.76      351.91     13.52 o 
  12   4   3       26.62       31.62      8.66 o 
  13   4   3       62.02       67.95     10.91 o 
  14   4   3        0.61       -4.43     10.54 o 
  15   4   3       16.49       23.85     11.55 o 
  16   4   3       10.39        9.05     11.92 o 
  17   4   3       62.87       72.84     17.84 o 
 -17   5   3       40.72       37.99     12.37 o 
 -16   5   3       52.26       44.78     12.26 o 
 -15   5   3      528.28      565.67     21.94 o 
 -14   5   3     2135.46     2120.77     37.86 o 
 -13   5   3     2614.63     2594.77     50.64 o 
 -12   5   3     2056.62     1993.15     34.79 o 
 -11   5   3      845.75      800.49     19.39 o 
 -10   5   3       35.16       38.70      8.23 o 
  -9   5   3     1337.55     1302.50     22.65 o 
  -8   5   3     6278.44     6015.06     74.06 o 
  -7   5   3      328.16      297.50      9.71 o 
  -6   5   3      366.06      347.86     10.54 o 
  -5   5   3     1842.30     1779.11     24.44 o 
  -4   5   3      144.07      113.42      5.09 o 
  -3   5   3     1006.96     1168.87     16.96 o 
  -2   5   3     4830.80     4639.85     44.24 o 
  -1   5   3    20838.71    20958.28    195.48 o 
   0   5   3    20027.92    19893.73    175.94 o 
   1   5   3    23074.28    23921.18    242.03 o 
   2   5   3     3718.03     3790.45     43.52 o 
   3   5   3     3612.02     3709.57     42.70 o 
   4   5   3     4996.53     4778.39     49.78 o 
   5   5   3     4276.27     4281.79     44.93 o 
   6   5   3     1437.69     1403.92     17.75 o 
   7   5   3       51.35       55.99      4.61 o 
   8   5   3      191.09      207.82      7.55 o 
   9   5   3       99.25       96.26      6.10 o 
  10   5   3       15.62       23.07      7.42 o 
  11   5   3      763.25      800.27     17.49 o 
  12   5   3     2765.98     2760.27     46.88 o 
  13   5   3     1687.72     1673.18     57.47 o 
  14   5   3     1538.34     1585.37     45.30 o 
  15   5   3      173.02      174.71     15.48 o 
  16   5   3      243.62      247.39     17.04 o 
 -17   6   3       41.89       28.13     13.69 o 
 -16   6   3      136.63      121.00     13.16 o 
 -15   6   3       10.76        5.05     11.68 o 
 -14   6   3       23.87       30.14     10.21 o 
 -13   6   3      101.46       86.49     10.44 o 
 -12   6   3      367.59      345.56     13.98 o 
 -11   6   3     1515.83     1468.33     30.16 o 
 -10   6   3     1759.96     1649.23     28.82 o 
  -9   6   3     1591.75     1566.88     31.96 o 
  -8   6   3       79.64       84.47     10.41 o 
  -7   6   3     1114.77     1115.05     19.98 o 
  -6   6   3      265.71      288.82      9.17 o 
  -5   6   3      187.46      196.75      6.67 o 
  -4   6   3     3772.01     3664.82     57.64 o 
  -3   6   3     5080.50     5157.03     56.88 o 
  -2   6   3     3689.80     3743.47     36.57 o 
  -1   6   3      144.13      120.78      3.73 o 
   0   6   3      105.22      129.31      6.84 o 
   1   6   3     3264.62     3139.61     33.58 o 
   2   6   3     4321.74     4295.60     48.36 o 
   3   6   3     2600.51     2467.28     33.19 o 
   4   6   3      763.77      811.53     12.73 o 
   5   6   3       63.31       69.36      4.65 o 
   6   6   3     5088.94     4919.78     55.23 o 
   7   6   3     1179.70     1166.62     20.82 o 
   8   6   3       85.81       64.34      5.85 o 
   9   6   3      947.37      873.95     15.42 o 
  10   6   3      344.66      362.89     11.84 o 
  11   6   3     1052.36     1078.15     54.01 o 
  12   6   3      816.64      764.43     23.84 o 
  13   6   3       25.99       23.85     11.99 o 
  14   6   3      418.70      408.08     19.52 o 
  15   6   3      231.73      228.65     16.20 o 
  16   6   3      293.21      305.02     17.61 o 
 -16   7   3      158.68      151.67     13.36 o 
 -15   7   3       72.06       84.80     12.24 o 
 -14   7   3      901.40      874.77     30.62 o 
 -13   7   3      750.77      750.23     20.10 o 
 -12   7   3     1109.42     1046.94     39.84 o 
 -11   7   3      746.12      732.03     26.74 o 
 -10   7   3      597.71      613.32     19.00 o 
  -9   7   3      113.75      100.15      7.77 o 
  -8   7   3     3320.43     3203.48     42.25 o 
  -7   7   3        1.88       -2.26      5.75 o 
  -6   7   3      911.83      930.95     16.16 o 
  -5   7   3      800.86      765.94     14.21 o 
  -4   7   3     1359.84     1374.37     20.30 o 
  -3   7   3      374.20      380.99      7.50 o 
  -2   7   3     9862.83    10453.10     98.70 o 
  -1   7   3     9659.86     9872.04     93.31 o 
   0   7   3     2187.23     2079.49     21.66 o 
   1   7   3     2375.23     2457.01     27.17 o 
   2   7   3      685.18      665.95     11.11 o 
   3   7   3     1090.08     1032.61     17.84 o 
   4   7   3       68.09       82.57      5.10 o 
   5   7   3      250.12      248.70      6.62 o 
   6   7   3      271.90      298.35     14.53 o 
   7   7   3     1425.44     1372.56     23.66 o 
   8   7   3      147.37      104.32      5.83 o 
   9   7   3      851.18      837.15     16.61 o 
  10   7   3      541.21      521.28     15.58 o 
  11   7   3     1049.84      974.70     43.43 o 
  12   7   3      644.95      579.35     21.26 o 
  13   7   3      190.89      149.11     13.43 o 
  14   7   3       39.76       22.36     12.14 o 
  15   7   3        4.83       -2.33     12.81 o 
  16   7   3       57.34       61.42     14.21 o 
 -16   8   3      133.13      143.42     13.45 o 
 -15   8   3      273.27      273.60     23.84 o 
 -14   8   3       45.24       45.16     10.87 o 
 -13   8   3       70.31       55.46     10.30 o 
 -12   8   3      116.76      113.35     10.50 o 
 -11   8   3      636.62      625.86     17.79 o 
 -10   8   3      202.40      212.26     11.92 o 
  -9   8   3      204.99      219.08     10.21 o 
  -8   8   3     4145.24     4043.01     51.80 o 
  -7   8   3     5169.79     5078.19     63.42 o 
  -6   8   3     9042.95     8710.35    105.01 o 
  -5   8   3     3786.57     3690.21     46.99 o 
  -4   8   3     1986.37     2057.66     25.41 o 
  -3   8   3     1456.79     1512.72     18.54 o 
  -2   8   3      911.18      855.42     11.08 o 
  -1   8   3     1338.67     1317.88     19.47 o 
   0   8   3      307.91      329.13      7.07 o 
   1   8   3       11.50       18.72      3.53 o 
   2   8   3     2436.74     2336.59     28.36 o 
   3   8   3      121.30      136.53      6.25 o 
   4   8   3     1271.98     1242.13     17.51 o 
   5   8   3      936.17      893.86     13.52 o 
   6   8   3     3097.92     3030.59     36.17 o 
   7   8   3     4473.22     4298.07     60.08 o 
   8   8   3      375.80      351.34     17.94 o 
   9   8   3        0.57        5.85      6.78 o 
  10   8   3      852.73      790.70     23.38 o 
  11   8   3      869.85      815.23     23.74 o 
  12   8   3      495.62      473.92     19.60 o 
  13   8   3       36.53       42.48     11.92 o 
  14   8   3       15.63       11.31     12.11 o 
  15   8   3       12.76       -9.05     12.81 o 
 -15   9   3        1.17       -0.13     13.16 o 
 -14   9   3      228.42      267.01     16.16 o 
 -13   9   3      316.59      348.35     14.21 o 
 -12   9   3      357.21      367.78     14.90 o 
 -11   9   3       36.24       36.77      9.88 o 
 -10   9   3     1052.48      999.05     41.77 o 
  -9   9   3     1371.56     1344.16     22.38 o 
  -8   9   3      111.19      116.99      8.09 o 
  -7   9   3       29.16       33.15      6.95 o 
  -6   9   3      771.54      749.12     17.40 o 
  -5   9   3     2117.63     2161.90     30.12 o 
  -4   9   3     3982.42     3773.94     40.40 o 
  -3   9   3     1438.41     1385.44     19.14 o 
  -2   9   3      101.83      113.59      5.34 o 
  -1   9   3     1085.91     1054.93     16.54 o 
   0   9   3     1809.12     1703.12     18.87 o 
   1   9   3       17.71       18.46      4.18 o 
   2   9   3      125.67      130.82      4.78 o 
   3   9   3     2935.09     2940.99     35.01 o 
   4   9   3     2895.60     2767.26     36.95 o 
   5   9   3     1376.60     1284.26     25.23 o 
   6   9   3      342.63      342.86     10.70 o 
   7   9   3      359.16      342.32     17.96 o 
   8   9   3     2372.02     2194.28     48.86 o 
   9   9   3      814.28      852.06     27.76 o 
  10   9   3      538.95      520.40     15.49 o 
  11   9   3       20.16       20.42     13.50 o 
  12   9   3      210.32      207.02     15.54 o 
  13   9   3       43.94       44.43     12.18 o 
  14   9   3       19.80        5.13     12.47 o 
  15   9   3       19.75       15.14     13.20 o 
 -15  10   3       84.96       84.30     12.94 o 
 -14  10   3       33.98       31.06     12.19 o 
 -13  10   3       16.66       12.84     10.58 o 
 -12  10   3       59.36       63.49     10.60 o 
 -11  10   3      836.48      809.28     24.10 o 
 -10  10   3      861.79      801.96     19.77 o 
  -9  10   3      963.33      911.24     18.47 o 
  -8  10   3       86.75       92.79      8.15 o 
  -7  10   3      644.21      605.26     16.47 o 
  -6  10   3      257.95      238.66      9.05 o 
  -5  10   3      926.04      904.74     16.71 o 
  -4  10   3     1911.65     1897.29     24.96 o 
  -3  10   3     1203.60     1206.19     17.81 o 
  -2  10   3      176.98      160.31      8.43 o 
  -1  10   3      183.18      178.02      6.81 o 
   0  10   3      116.55      123.51      5.43 o 
   1  10   3     1143.95     1163.44     15.45 o 
   2  10   3     5192.09     5015.36     52.22 o 
   3  10   3     1996.42     1917.14     20.49 o 
   4  10   3     3137.57     2980.24     35.80 o 
   5  10   3      508.94      485.33     11.54 o 
   6  10   3      357.17      336.62     13.41 o 
   7  10   3     1019.19      931.64     27.61 o 
   8  10   3      135.05      130.73     13.58 o 
   9  10   3      454.63      446.33     14.19 o 
  10  10   3      244.20      250.57     12.91 o 
  11  10   3       14.27       27.87     10.03 o 
  12  10   3       69.65       79.72     11.73 o 
  13  10   3        8.94        3.21     11.66 o 
  14  10   3      181.26      193.41     14.66 o 
 -14  11   3      242.63      254.52     14.74 o 
 -13  11   3      325.86      350.57     19.03 o 
 -12  11   3      239.21      232.02     12.92 o 
 -11  11   3      146.46      155.51     12.13 o 
 -10  11   3        1.81        6.39      9.62 o 
  -9  11   3       83.36       90.21      8.93 o 
  -8  11   3       53.08       50.30      8.23 o 
  -7  11   3       69.79       72.96      8.18 o 
  -6  11   3        4.53        0.06      6.41 o 
  -5  11   3      231.80      216.01     12.02 o 
  -4  11   3       16.96       20.25      6.28 o 
  -3  11   3      150.46      146.60      7.29 o 
  -2  11   3     2518.48     2468.84     30.84 o 
  -1  11   3     3404.76     3374.81     40.12 o 
   0  11   3     2119.99     2083.20     26.67 o 
   1  11   3     2928.09     2815.78     31.18 o 
   2  11   3        8.28        9.05      5.04 o 
   3  11   3      311.40      299.53      7.54 o 
   4  11   3      288.19      300.49      7.64 o 
   5  11   3      449.54      468.67     13.21 o 
   6  11   3     1432.34     1400.87     53.21 o 
   7  11   3        7.26        9.18     17.47 o 
   8  11   3       83.65       73.90      7.12 o 
   9  11   3        2.39        4.24      7.24 o 
  10  11   3       30.51       40.92      8.25 o 
  11  11   3      110.07      116.31     11.39 o 
  12  11   3      861.65      953.91     26.57 o 
  13  11   3      350.95      349.43     17.99 o 
 -13  12   3       60.47       62.90     20.63 o 
 -12  12   3      595.96      562.73     23.09 o 
 -11  12   3      671.80      675.20     26.69 o 
 -10  12   3      769.36      748.29     22.41 o 
  -9  12   3       35.76       26.28      8.81 o 
  -8  12   3      104.67      119.57      8.13 o 
  -7  12   3       70.69       73.17      7.68 o 
  -6  12   3      482.11      489.22     13.80 o 
  -5  12   3      167.09      155.30      8.78 o 
  -4  12   3      808.25      806.32     15.00 o 
  -3  12   3     1892.31     1875.65     25.26 o 
  -2  12   3     3465.02     3381.19     40.53 o 
  -1  12   3      319.35      327.59     12.84 o 
   0  12   3        2.95        8.22      6.00 o 
   1  12   3     1576.39     1560.78     21.59 o 
   2  12   3     1622.81     1599.54     20.11 o 
   3  12   3      347.34      338.56      8.88 o 
   4  12   3      252.65      262.10      8.54 o 
   5  12   3       34.44       32.15      5.70 o 
   6  12   3      203.78      229.11     10.58 o 
   7  12   3      788.02      797.98     18.50 o 
   8  12   3       33.31       33.83      7.47 o 
   9  12   3      499.32      467.29     15.10 o 
  10  12   3      990.71     1049.95     23.08 o 
  11  12   3      791.28      830.21     24.09 o 
  12  12   3       93.76      109.79     12.21 o 
  13  12   3       13.06       19.12     12.12 o 
 -12  13   3      157.66      156.10     12.83 o 
 -11  13   3      570.40      598.97     18.72 o 
 -10  13   3      698.92      687.40     19.34 o 
  -9  13   3      576.26      606.62     14.55 o 
  -8  13   3      110.67      115.10      8.41 o 
  -7  13   3        6.23       -3.42      8.24 o 
  -6  13   3      326.91      296.65     11.12 o 
  -5  13   3     1038.47     1032.93     19.45 o 
  -4  13   3     2446.59     2405.83     31.12 o 
  -3  13   3      935.35      948.18     16.63 o 
  -2  13   3      242.23      259.62      8.98 o 
  -1  13   3       54.54       37.74      6.85 o 
   0  13   3       11.39       20.23      6.57 o 
   1  13   3      743.60      717.98     14.07 o 
   2  13   3      820.85      789.29     15.61 o 
   3  13   3      481.96      444.16     11.06 o 
   4  13   3     2265.87     2276.94     27.48 o 
   5  13   3      125.27      141.03      7.43 o 
   6  13   3        1.14       -3.17      5.96 o 
   7  13   3      282.22      265.58     14.93 o 
   8  13   3     1074.94     1119.74     23.60 o 
   9  13   3     1600.21     1645.81     31.25 o 
  10  13   3      635.41      683.60     18.81 o 
  11  13   3        7.70       -2.82     27.68 o 
  12  13   3        2.57       11.38     14.39 o 
 -11  14   3        8.01        9.91      9.35 o 
 -10  14   3        7.78       11.24      9.20 o 
  -9  14   3       29.60       21.28      8.34 o 
  -8  14   3      162.65      172.75     10.75 o 
  -7  14   3      146.69      161.65     10.50 o 
  -6  14   3      419.82      478.42     14.71 o 
  -5  14   3      164.60      178.67      9.98 o 
  -4  14   3      133.30      117.84      9.31 o 
  -3  14   3      124.92      136.56      8.42 o 
  -2  14   3        3.07        2.77      7.06 o 
  -1  14   3       45.96       38.86      7.43 o 
   0  14   3       85.09       94.73      7.64 o 
   1  14   3      127.95      131.80      8.82 o 
   2  14   3      229.83      242.73     10.41 o 
   3  14   3       37.01       36.70      7.52 o 
   4  14   3      261.84      281.34      9.90 o 
   5  14   3      276.99      292.59      9.49 o 
   6  14   3      112.09       99.63      9.75 o 
   7  14   3      152.43      127.76     12.30 o 
   8  14   3       35.46       30.55      8.91 o 
   9  14   3        1.51       -2.20      8.57 o 
  10  14   3       84.03       92.84      9.92 o 
 -10  15   3      112.55      112.10     12.27 o 
  -9  15   3      516.63      580.14     17.21 o 
  -8  15   3      366.64      431.31     14.66 o 
  -7  15   3        1.10       14.92      9.46 o 
  -6  15   3       54.98       65.81      9.62 o 
  -5  15   3      940.26      930.91     19.16 o 
  -4  15   3      490.27      530.25     13.94 o 
  -3  15   3      344.67      336.98     10.73 o 
  -2  15   3       55.04       71.18      8.19 o 
  -1  15   3        7.40        4.92      9.11 o 
   0  15   3      519.68      523.33     14.69 o 
   1  15   3      118.74      127.74     12.14 o 
   2  15   3       96.97      104.03      8.64 o 
   3  15   3      616.24      642.94     20.19 o 
   4  15   3      459.62      481.48     13.40 o 
   5  15   3      643.34      663.40     28.77 o 
   6  15   3       81.87       71.52      9.61 o 
   7  15   3       22.52       20.98     13.12 o 
   8  15   3      260.93      263.19     12.35 o 
   9  15   3      189.31      200.13      9.46 o 
  -8  16   3       44.02       41.28     10.49 o 
  -7  16   3       42.08       47.02     10.37 o 
  -6  16   3       13.04       12.40     12.75 o 
  -5  16   3      104.94      117.22     10.51 o 
  -4  16   3      174.26      199.47     12.27 o 
  -3  16   3      733.52      817.95     16.80 o 
  -2  16   3      855.04      933.87     20.17 o 
  -1  16   3      104.49      112.05     10.48 o 
   0  16   3       95.60       87.40      9.08 o 
   1  16   3      661.63      652.11     21.95 o 
   2  16   3      381.88      418.32     21.58 o 
   3  16   3      901.10      978.10     20.64 o 
   4  16   3      311.04      331.72     17.03 o 
   5  16   3       12.91       18.41     11.24 o 
   6  16   3        2.93      -11.54     10.89 o 
   7  16   3        0.61        0.16     12.33 o 
  -6  17   3       22.05       34.89     10.43 o 
  -5  17   3       54.18       70.66     10.32 o 
  -4  17   3       80.32       68.76     12.22 o 
  -3  17   3      169.30      189.49     11.29 o 
  -2  17   3       41.39       62.75      9.62 o 
  -1  17   3        2.95       12.02      9.03 o 
   0  17   3        4.41       -4.95      8.51 o 
   1  17   3       15.85       18.00      8.87 o 
   2  17   3        7.18       -0.45      8.57 o 
   3  17   3       28.42       25.66      8.77 o 
   4  17   3        1.22        5.03     10.34 o 
   5  17   3       16.28       21.25     11.67 o 
  -2  18   3       54.45       62.53      9.87 o 
  -1  18   3      152.27      174.55     10.91 o 
   0  18   3       16.61       16.16      9.28 o 
   1  18   3       84.38       99.57      9.87 o 
 -16   0   4     1207.62     1322.51     64.21 o 
 -15   0   4      203.97      228.39     32.52 o 
 -14   0   4       19.56       13.26     14.52 o 
 -13   0   4     1100.73     1179.67     35.39 o 
 -12   0   4      734.23      784.21     28.13 o 
 -11   0   4      908.23      819.46     22.58 o 
 -10   0   4      164.84      193.57      9.99 o 
  -9   0   4       56.12       59.77      7.58 o 
  -8   0   4     1332.03     1319.32     25.60 o 
  -7   0   4     4687.43     4793.27     75.88 o 
  -6   0   4    17803.66    18751.78    513.10 o 
  -5   0   4    12694.75    12479.36    234.95 o 
  -4   0   4    27225.24    28159.15    525.04 o 
  -3   0   4    30922.40    32517.21    604.39 o 
  -2   0   4      923.37      988.10     40.77 o 
  -1   0   4     2699.50     2634.03     52.80 o 
   0   0   4     5384.86     5460.67    123.80 o 
   1   0   4     3231.17     3146.06     72.61 o 
   2   0   4        6.17       11.92     11.70 o 
   3   0   4     2734.77     3058.01     48.82 o 
   4   0   4      489.32      451.02     13.62 o 
   5   0   4       75.51       64.83      7.29 o 
   6   0   4     1760.73     1732.41     38.17 o 
   7   0   4     7104.03     7080.50    111.17 o 
   8   0   4     4672.13     4678.79     75.67 o 
   9   0   4     8503.47     8592.76    134.67 o 
  10   0   4     1459.60     1495.47     35.42 o 
  11   0   4      964.26      873.71     26.90 o 
  12   0   4      571.38      585.88     23.77 o 
  13   0   4       40.99       47.09     25.18 o 
  14   0   4     1813.68     1792.46     42.93 o 
  15   0   4      144.18      156.95     16.69 o 
  16   0   4        2.58       12.95     16.05 o 
  17   0   4       37.10       43.96     23.47 o 
 -17   1   4       75.45      112.97     20.88 o 
 -16   1   4       35.65       47.76     14.07 o 
 -15   1   4       63.07       73.47     20.71 o 
 -14   1   4        0.47       12.46     12.56 o 
 -13   1   4      285.85      337.87     13.99 o 
 -12   1   4     1083.06     1271.55     22.60 o 
 -11   1   4     4876.76     4832.52     61.16 o 
 -10   1   4     2281.66     2196.91     27.64 o 
  -9   1   4      613.14      617.36     11.75 o 
  -8   1   4      113.94      119.75      5.51 o 
  -7   1   4      654.51      647.19     11.19 o 
  -6   1   4       14.09       29.33      4.24 o 
  -5   1   4      864.10      913.10     22.39 o 
  -4   1   4     1665.89     1916.83     36.07 o 
  -3   1   4       16.77       16.73      5.04 o 
  -2   1   4     1063.26     1044.28     17.44 o 
  -1   1   4      244.77      264.64      7.92 o 
   0   1   4     5270.91     5535.86     69.96 o 
   1   1   4     4030.05     3888.72     47.20 o 
   2   1   4     5242.02     5349.95     62.14 o 
   3   1   4     4430.43     4512.19     60.34 o 
   4   1   4      142.69      143.42      5.39 o 
   5   1   4     1126.00     1198.59     16.60 o 
   6   1   4     6018.39     6220.89     69.34 o 
   7   1   4       49.99       42.60      6.30 o 
   8   1   4      920.04      923.82     14.93 o 
   9   1   4       39.78       38.81      6.37 o 
  10   1   4      343.92      315.16     10.30 o 
  11   1   4        4.59        8.17      8.55 o 
  12   1   4      108.47      115.74     12.99 o 
  13   1   4      541.35      524.49     16.96 o 
  14   1   4      667.73      667.25     18.23 o 
  15   1   4      492.09      513.92     18.09 o 
  16   1   4      226.31      238.78     13.24 o 
  17   1   4        0.48        6.97     13.14 o 
 -17   2   4      120.06      124.00     15.17 o 
 -16   2   4       28.18       19.83     14.09 o 
 -15   2   4        8.01        2.47     13.11 o 
 -14   2   4       21.26       27.83     10.11 o 
 -13   2   4        3.10        5.80      9.51 o 
 -12   2   4      205.05      202.63     10.95 o 
 -11   2   4      340.27      368.42     13.60 o 
 -10   2   4       72.81      101.77     10.90 o 
  -9   2   4       69.88       76.29      6.59 o 
  -8   2   4      201.98      203.27      5.47 o 
  -7   2   4      850.86      851.05     13.22 o 
  -6   2   4     4885.08     5079.18     56.51 o 
  -5   2   4     7895.49     8395.09    120.86 o 
  -4   2   4     3207.83     3256.48     40.79 o 
  -3   2   4     2778.59     2832.33     35.67 o 
  -2   2   4      148.57      212.65      5.75 o 
  -1   2   4       94.79      143.49      4.51 o 
   0   2   4     1952.00     2131.61     34.28 o 
   1   2   4      464.47      495.21      8.67 o 
   2   2   4       56.39       70.25      3.05 o 
   3   2   4      396.70      398.78      6.78 o 
   4   2   4       69.55       80.57      3.43 o 
   5   2   4       12.60       21.63      3.73 o 
   6   2   4     2799.67     2948.83     34.29 o 
   7   2   4     1942.31     1891.17     24.11 o 
   8   2   4     1630.88     1554.34     21.20 o 
   9   2   4     1313.13     1210.19     17.99 o 
  10   2   4     2263.85     2145.78     29.93 o 
  11   2   4       19.08       21.33      9.08 o 
  12   2   4        5.79        0.47      9.10 o 
  13   2   4      532.58      523.25     16.72 o 
  14   2   4       26.67       22.60     10.35 o 
  15   2   4        0.62       11.03     10.49 o 
  16   2   4        1.70        5.11     12.35 o 
  17   2   4        9.50       16.29     13.00 o 
 -17   3   4       23.36      -11.29     15.83 o 
 -16   3   4      349.90      412.74     40.18 o 
 -15   3   4       10.64       10.04     10.57 o 
 -14   3   4       35.70       29.43     10.42 o 
 -13   3   4      975.80      948.75     22.12 o 
 -12   3   4     5775.48     5789.21     92.61 o 
 -11   3   4     6781.83     6856.01     95.48 o 
 -10   3   4     1945.83     1970.79     32.80 o 
  -9   3   4     1608.77     1664.34     28.53 o 
  -8   3   4      358.72      341.91     10.51 o 
  -7   3   4     2160.93     2282.34     31.01 o 
  -6   3   4     1664.12     1715.44     21.62 o 
  -5   3   4      154.49      156.52      5.29 o 
  -4   3   4      759.57      926.07     16.45 o 
  -3   3   4      981.65      960.30     13.38 o 
  -2   3   4        2.36       27.60      9.18 o 
  -1   3   4     2157.99     2489.03     26.55 o 
   0   3   4    19462.57    20896.61    225.15 o 
   1   3   4    33470.65    35176.12    351.54 o 
   2   3   4    26107.91    26667.50    266.58 o 
   3   3   4     3605.11     3428.24     36.33 o 
   4   3   4     8175.93     8564.90     86.92 o 
   5   3   4      139.19      124.36      8.10 o 
   6   3   4     4294.93     4158.59     47.10 o 
   7   3   4     2007.17     1995.58     24.73 o 
   8   3   4     1628.89     1602.08     21.58 o 
   9   3   4       75.92       86.03      7.41 o 
  10   3   4      882.67      835.50     16.20 o 
  11   3   4       45.71       40.21      9.94 o 
  12   3   4      283.42      274.79     11.87 o 
  13   3   4      640.49      669.62     22.44 o 
  14   3   4      866.55      875.42     20.68 o 
  15   3   4     1212.48     1187.01     27.29 o 
  16   3   4      441.72      434.09     18.03 o 
 -17   4   4      234.02      243.60     25.61 o 
 -16   4   4       91.69      125.46     12.07 o 
 -15   4   4        0.93        7.46     10.75 o 
 -14   4   4     1092.67     1143.60     25.23 o 
 -13   4   4      343.30      351.52     18.81 o 
 -12   4   4      277.97      278.24     12.16 o 
 -11   4   4      226.24      198.00     10.52 o 
 -10   4   4     1858.84     1707.54     29.59 o 
  -9   4   4      995.18      999.68     18.25 o 
  -8   4   4     1206.19     1203.91     19.78 o 
  -7   4   4     1367.63     1394.77     21.47 o 
  -6   4   4     5288.98     5118.54     63.17 o 
  -5   4   4     6850.79     6726.24     81.38 o 
  -4   4   4    21271.63    21267.41    229.53 o 
  -3   4   4     1725.92     1677.65     17.55 o 
  -2   4   4      466.07      484.75      8.52 o 
  -1   4   4    16693.50    17931.31    213.28 o 
   0   4   4     6925.38     7136.10     72.70 o 
   1   4   4     1082.19     1037.30     14.21 o 
   2   4   4     4856.60     5356.55     60.11 o 
   3   4   4     2377.38     2358.85     26.28 o 
   4   4   4     2067.12     2091.80     26.20 o 
   5   4   4     1530.62     1534.51     24.82 o 
   6   4   4      341.46      343.74      7.55 o 
   7   4   4      929.78      893.29     16.24 o 
   8   4   4     3388.08     3292.21     42.33 o 
   9   4   4     5731.37     5471.24     67.22 o 
  10   4   4      709.58      685.81     14.80 o 
  11   4   4       47.31       61.89      8.98 o 
  12   4   4      406.07      443.92     29.89 o 
  13   4   4      822.07      824.29     25.08 o 
  14   4   4      395.12      409.81     17.21 o 
  15   4   4      140.96      126.68     13.12 o 
  16   4   4      102.19      110.26     13.59 o 
 -17   5   4        1.62       -1.84     17.70 o 
 -16   5   4        4.04       -5.81     10.68 o 
 -15   5   4      375.02      392.79     18.69 o 
 -14   5   4      227.75      222.14     12.33 o 
 -13   5   4       61.36       65.08     10.18 o 
 -12   5   4      745.35      684.79     18.69 o 
 -11   5   4      533.52      494.15     28.70 o 
 -10   5   4      314.20      289.47     13.69 o 
  -9   5   4     2331.17     2183.48     31.11 o 
  -8   5   4     1479.54     1463.84     22.88 o 
  -7   5   4       37.42       32.93      8.91 o 
  -6   5   4       54.50       52.49      5.68 o 
  -5   5   4      131.53      132.96      6.08 o 
  -4   5   4      281.55      264.91      8.00 o 
  -3   5   4     3112.44     3288.95     46.18 o 
  -2   5   4     1724.24     1587.75     19.57 o 
  -1   5   4      521.09      421.17      7.10 o 
   0   5   4       41.15       50.41      4.58 o 
   1   5   4     2353.34     2345.75     28.11 o 
   2   5   4      141.77      131.63      5.01 o 
   3   5   4     2457.08     2609.16     28.70 o 
   4   5   4     1262.55     1265.80     14.88 o 
   5   5   4      859.39      879.77     14.12 o 
   6   5   4       74.25       83.66      5.88 o 
   7   5   4      797.06      777.65     14.09 o 
   8   5   4        0.26       -1.18      6.62 o 
   9   5   4     1139.28     1141.50     18.70 o 
  10   5   4      741.94      721.87     16.95 o 
  11   5   4      297.89      287.59     12.22 o 
  12   5   4      460.55      476.69     15.31 o 
  13   5   4       17.55        9.89     13.45 o 
  14   5   4      135.33      133.49     12.60 o 
  15   5   4       29.99       17.20     13.95 o 
  16   5   4       10.09       -4.81     14.19 o 
 -17   6   4      983.91      997.16     26.23 o 
 -16   6   4      491.53      533.05     27.75 o 
 -15   6   4       80.89       91.86     16.28 o 
 -14   6   4      214.18      194.95     24.25 o 
 -13   6   4      159.55      155.67     17.46 o 
 -12   6   4      141.45      153.04     10.90 o 
 -11   6   4        5.59        3.20      9.06 o 
 -10   6   4       40.39       37.94      8.81 o 
  -9   6   4      396.38      397.59     12.16 o 
  -8   6   4        3.98       15.71      6.50 o 
  -7   6   4     1210.54     1244.26     20.34 o 
  -6   6   4     6083.26     6017.23     73.82 o 
  -5   6   4    10963.90    10788.23    128.64 o 
  -4   6   4     6750.11     6467.62     78.38 o 
  -3   6   4     5049.22     5084.70     56.48 o 
  -2   6   4     1243.06     1297.14     16.76 o 
  -1   6   4       19.36       40.23      3.52 o 
   0   6   4     1753.12     1785.03     18.97 o 
   1   6   4      246.65      241.51      6.06 o 
   2   6   4      378.84      318.12      7.11 o 
   3   6   4       76.70       70.94      4.46 o 
   4   6   4       61.39       86.39      4.72 o 
   5   6   4      299.03      295.27      8.60 o 
   6   6   4     3517.55     3469.00     40.75 o 
   7   6   4     3800.96     3731.83     47.20 o 
   8   6   4     3262.03     3276.83     44.86 o 
   9   6   4     2866.32     2869.89     41.58 o 
  10   6   4      547.98      537.96     16.83 o 
  11   6   4        1.92       15.70      8.18 o 
  12   6   4      359.98      333.45     23.81 o 
  13   6   4      547.13      524.92     23.16 o 
  14   6   4      373.61      388.21     39.20 o 
  15   6   4        4.44        6.06     15.25 o 
  16   6   4        1.28      -13.82     13.73 o 
 -16   7   4      651.66      687.53     22.55 o 
 -15   7   4      275.06      268.25     15.32 o 
 -14   7   4       47.16       31.42     10.93 o 
 -13   7   4      183.89      195.23     12.04 o 
 -12   7   4     1172.10     1104.86     33.43 o 
 -11   7   4     2123.80     2089.67     41.69 o 
 -10   7   4     1490.57     1442.68     27.08 o 
  -9   7   4       53.93       67.31      7.66 o 
  -8   7   4       98.22      101.15      8.36 o 
  -7   7   4     1045.90      994.22     17.87 o 
  -6   7   4     3304.02     3125.02     40.78 o 
  -5   7   4      240.88      246.51     10.03 o 
  -4   7   4      290.69      291.34      8.06 o 
  -3   7   4     1465.10     1532.53     22.00 o 
  -2   7   4     2573.57     2587.82     28.20 o 
  -1   7   4       19.95       26.85      3.79 o 
   0   7   4      192.76      182.35      5.66 o 
   1   7   4     7962.47     7746.76     79.58 o 
   2   7   4     5157.46     4831.52     54.46 o 
   3   7   4     1634.16     1574.51     20.68 o 
   4   7   4        1.99       11.10      4.52 o 
   5   7   4      660.81      626.62     15.73 o 
   6   7   4     2225.99     2231.21     34.28 o 
   7   7   4     2466.60     2449.19     37.00 o 
   8   7   4     1158.80     1088.03     21.12 o 
   9   7   4      298.26      292.76     12.62 o 
  10   7   4      297.81      276.06     14.64 o 
  11   7   4      391.15      367.74     37.95 o 
  12   7   4       22.59        0.45     17.05 o 
  13   7   4       73.08       95.79     13.07 o 
  14   7   4      731.95      701.36     24.48 o 
  15   7   4      223.41      235.26     27.44 o 
 -16   8   4        3.79        1.09     12.33 o 
 -15   8   4      210.38      214.93     13.41 o 
 -14   8   4      975.40      971.89     34.23 o 
 -13   8   4      428.02      428.42     26.06 o 
 -12   8   4       55.98       57.40     10.89 o 
 -11   8   4       20.80        1.75      9.03 o 
 -10   8   4     1141.19     1088.30     23.38 o 
  -9   8   4     1117.38     1055.90     19.46 o 
  -8   8   4     2548.90     2436.37     33.95 o 
  -7   8   4      272.57      249.68      9.11 o 
  -6   8   4     1972.57     1918.40     27.46 o 
  -5   8   4        3.83       14.32      5.34 o 
  -4   8   4       64.55       60.03      5.50 o 
  -3   8   4      102.38       98.49      6.24 o 
  -2   8   4     1929.94     1949.59     24.66 o 
  -1   8   4     3576.30     3629.87     36.22 o 
   0   8   4     2036.42     2016.31     21.55 o 
   1   8   4        5.69       12.61      5.33 o 
   2   8   4      188.03      176.67      6.47 o 
   3   8   4     2565.90     2476.09     30.06 o 
   4   8   4     2169.38     2098.70     26.23 o 
   5   8   4     1474.20     1483.02     25.09 o 
   6   8   4     1344.90     1332.67     23.59 o 
   7   8   4      517.70      481.58     17.79 o 
   8   8   4        0.74       19.32      8.40 o 
   9   8   4        4.87        9.89     11.00 o 
  10   8   4       38.30       44.38      9.46 o 
  11   8   4      231.40      179.54     23.22 o 
  12   8   4      378.55      348.04     17.64 o 
  13   8   4      308.12      331.53     25.32 o 
  14   8   4        2.42      -10.93     12.25 o 
  15   8   4       36.19       39.25     13.37 o 
 -15   9   4       17.22       21.34     11.41 o 
 -14   9   4      461.14      449.31     19.97 o 
 -13   9   4      139.86      148.84     13.03 o 
 -12   9   4     1343.71     1278.34     27.64 o 
 -11   9   4     1807.18     1754.96     31.58 o 
 -10   9   4     1963.12     1945.56     33.56 o 
  -9   9   4     1053.14      986.45     18.98 o 
  -8   9   4       27.29       30.67      7.58 o 
  -7   9   4       61.18       65.09      9.79 o 
  -6   9   4      487.05      510.33     13.26 o 
  -5   9   4       89.31       95.99      6.43 o 
  -4   9   4        4.19        3.07      6.04 o 
  -3   9   4      304.11      317.18      9.42 o 
  -2   9   4      238.63      241.88      8.78 o 
  -1   9   4      544.57      553.40     11.16 o 
   0   9   4     1760.61     1782.67     21.01 o 
   1   9   4     2984.72     2986.14     32.41 o 
   2   9   4     4356.36     4250.20     48.81 o 
   3   9   4     6641.09     6504.38     72.66 o 
   4   9   4     1253.99     1170.80     33.00 o 
   5   9   4      698.08      689.75     18.49 o 
   6   9   4       17.96       27.44     11.16 o 
   7   9   4      543.16      496.22     15.41 o 
   8   9   4      190.72      220.50     14.18 o 
   9   9   4      764.67      709.20     16.78 o 
  10   9   4      162.39      187.11     10.98 o 
  11   9   4      206.81      222.10     12.58 o 
  12   9   4        9.62       11.18     12.51 o 
  13   9   4       23.91       17.16     11.89 o 
  14   9   4      373.48      348.62     29.73 o 
 -15  10   4        2.73       13.40     12.36 o 
 -14  10   4        5.29        7.96     11.31 o 
 -13  10   4       61.70       55.67     11.46 o 
 -12  10   4      161.17      159.24     12.22 o 
 -11  10   4      108.10      100.07     11.25 o 
 -10  10   4       76.66       70.30      9.20 o 
  -9  10   4     1062.28     1037.90     23.13 o 
  -8  10   4      238.75      235.24     12.60 o 
  -7  10   4       10.67       22.53      7.54 o 
  -6  10   4     2399.63     2325.39     29.34 o 
  -5  10   4     1527.61     1527.67     25.56 o 
  -4  10   4     1297.95     1272.88     20.74 o 
  -3  10   4      175.59      149.93      7.11 o 
  -2  10   4      184.99      193.64      8.66 o 
  -1  10   4      643.41      656.49     12.75 o 
   0  10   4     1886.75     1845.54     23.87 o 
   1  10   4     2337.04     2293.51     26.05 o 
   2  10   4      147.65      148.85      5.72 o 
   3  10   4      245.44      258.29      8.19 o 
   4  10   4     1828.93     1747.90     27.92 o 
   5  10   4       44.52       46.72      9.19 o 
   6  10   4        5.44       17.49      8.37 o 
   7  10   4      824.43      818.23     63.83 o 
   8  10   4     1352.94     1287.61     34.01 o 
   9  10   4      450.51      464.96     21.40 o 
  10  10   4       15.96       22.53     13.12 o 
  11  10   4      261.28      236.12     15.06 o 
  12  10   4      361.92      391.12     29.21 o 
  13  10   4      519.44      559.01     21.33 o 
  14  10   4      642.35      737.50     82.36 o 
 -14  11   4       77.98       85.21     16.43 o 
 -13  11   4       15.55       12.69     11.23 o 
 -12  11   4        0.10      -13.31     10.58 o 
 -11  11   4      184.65      197.64     18.04 o 
 -10  11   4       22.31       30.18      9.03 o 
  -9  11   4      634.88      605.71     18.16 o 
  -8  11   4     1186.19     1195.30     21.54 o 
  -7  11   4     2083.43     2047.30     27.69 o 
  -6  11   4     1085.00     1072.85     19.31 o 
  -5  11   4        5.26       11.84      7.39 o 
  -4  11   4     2372.81     2262.99     31.79 o 
  -3  11   4     3263.73     3222.58     38.86 o 
  -2  11   4     2582.35     2463.28     30.84 o 
  -1  11   4     3107.28     3079.01     37.09 o 
   0  11   4      767.13      785.52     14.97 o 
   1  11   4       18.64       17.32      5.58 o 
   2  11   4     1065.98     1023.11     22.88 o 
   3  11   4        0.01       -0.30      4.71 o 
   4  11   4      320.33      328.76      9.29 o 
   5  11   4     1578.35     1591.91     27.77 o 
   6  11   4     2840.15     2698.45     57.90 o 
   7  11   4      747.80      708.94     24.87 o 
   8  11   4       33.68       22.61     19.80 o 
   9  11   4      135.18      147.45     15.56 o 
  10  11   4      459.55      451.66     16.96 o 
  11  11   4      542.67      577.90     20.16 o 
  12  11   4     1701.18     1797.10     40.39 o 
  13  11   4       14.92       14.83     24.38 o 
 -13  12   4       73.95      109.73     23.69 o 
 -12  12   4        1.08        3.57     11.60 o 
 -11  12   4      132.47      145.08     17.89 o 
 -10  12   4       13.19        6.03      9.27 o 
  -9  12   4      240.24      238.74     13.18 o 
  -8  12   4      422.91      391.66     11.95 o 
  -7  12   4      486.57      487.86     14.32 o 
  -6  12   4      292.89      288.84     12.16 o 
  -5  12   4     1416.10     1352.66     25.57 o 
  -4  12   4      444.44      447.92     13.41 o 
  -3  12   4      969.03      975.25     16.60 o 
  -2  12   4      392.76      398.25     11.23 o 
  -1  12   4      273.39      261.38      9.02 o 
   0  12   4       18.79       11.51      6.19 o 
   1  12   4        4.52       10.50      6.01 o 
   2  12   4      907.73      865.59     14.97 o 
   3  12   4      421.40      422.42      9.73 o 
   4  12   4      568.76      570.78     11.46 o 
   5  12   4      638.33      648.09     16.05 o 
   6  12   4     1199.72     1158.14     27.67 o 
   7  12   4      301.99      287.71     33.05 o 
   8  12   4      227.17      225.35     16.19 o 
   9  12   4      257.90      232.19     11.11 o 
  10  12   4       53.61       44.85      9.28 o 
  11  12   4       66.72       60.23     10.43 o 
  12  12   4       60.37       56.90     21.74 o 
 -12  13   4      128.08      172.69     13.34 o 
 -11  13   4      166.47      166.03     10.78 o 
 -10  13   4      162.08      172.16     10.27 o 
  -9  13   4      102.28       93.59      8.60 o 
  -8  13   4       75.02       72.56      9.53 o 
  -7  13   4      637.73      625.16     15.67 o 
  -6  13   4      212.26      230.40     10.48 o 
  -5  13   4       75.90       87.74      8.86 o 
  -4  13   4      152.86      134.77      9.12 o 
  -3  13   4      293.44      311.75     10.19 o 
  -2  13   4      140.70      154.80      8.08 o 
  -1  13   4        1.80       -1.50      6.66 o 
   0  13   4        7.10       25.97      6.71 o 
   1  13   4      516.93      547.45     17.36 o 
   2  13   4      549.81      549.19     17.37 o 
   3  13   4      331.64      330.65     13.91 o 
   4  13   4        1.90        6.09      6.31 o 
   5  13   4      178.69      163.20      8.89 o 
   6  13   4      385.21      348.65     18.33 o 
   7  13   4      320.91      328.37     11.20 o 
   8  13   4      173.96      171.06      8.84 o 
   9  13   4        0.03       -1.86      7.58 o 
  10  13   4       73.46       59.30      9.86 o 
  11  13   4       30.53       25.03     14.96 o 
 -11  14   4        1.56       -5.93      9.73 o 
 -10  14   4      240.68      235.23     11.94 o 
  -9  14   4      907.51      927.94     20.21 o 
  -8  14   4     1146.00     1176.16     22.35 o 
  -7  14   4      165.38      172.84     10.63 o 
  -6  14   4        0.61        2.19      8.94 o 
  -5  14   4      107.75      110.21      9.50 o 
  -4  14   4        1.40       12.24      8.53 o 
  -3  14   4      140.58      134.29      8.52 o 
  -2  14   4      645.61      628.98     16.41 o 
  -1  14   4      667.77      691.43     15.95 o 
   0  14   4     1319.14     1368.63     35.50 o 
   1  14   4      483.83      515.68     19.51 o 
   2  14   4        3.29       -2.80      7.10 o 
   3  14   4      955.27     1003.52     31.36 o 
   4  14   4     1689.74     1638.68     43.31 o 
   5  14   4     1092.95     1057.87     24.90 o 
   6  14   4       60.43       43.73      8.41 o 
   7  14   4       15.44        3.11      7.94 o 
   8  14   4       58.51       68.31     12.90 o 
   9  14   4        2.21        2.97      9.96 o 
  10  14   4        8.74        4.41     13.03 o 
 -10  15   4       16.14       44.71     11.80 o 
  -9  15   4      285.44      315.66     12.97 o 
  -8  15   4      388.06      397.89     14.01 o 
  -7  15   4      252.26      274.76     12.16 o 
  -6  15   4      449.06      481.83     18.13 o 
  -5  15   4       41.78       28.16      9.35 o 
  -4  15   4      135.29      138.30     10.08 o 
  -3  15   4      337.00      343.46     10.86 o 
  -2  15   4      401.51      399.10     14.85 o 
  -1  15   4      355.72      348.00     11.00 o 
   0  15   4      715.69      738.05     16.77 o 
   1  15   4        1.49        3.09      7.69 o 
   2  15   4        0.44        6.25      8.06 o 
   3  15   4       87.96       79.66      8.46 o 
   4  15   4        9.02       -1.56     16.44 o 
   5  15   4       74.26       66.40     10.73 o 
   6  15   4       78.80       79.08     10.81 o 
   7  15   4       25.23       24.30      9.03 o 
   8  15   4      163.98      165.67     10.49 o 
  -8  16   4        4.44       17.63     10.37 o 
  -7  16   4       15.42       29.85     10.18 o 
  -6  16   4        2.12        2.24      9.62 o 
  -5  16   4       23.32       36.44      9.59 o 
  -4  16   4      164.34      191.67     11.02 o 
  -3  16   4      168.17      179.25      9.67 o 
  -2  16   4      135.67      153.39      9.51 o 
  -1  16   4       85.62       87.06      9.37 o 
   0  16   4       92.22      101.60      9.36 o 
   1  16   4      151.60      142.57      9.50 o 
   2  16   4       19.70       18.64      8.36 o 
   3  16   4       18.55       24.99     11.74 o 
   4  16   4        0.33       -6.05     10.46 o 
   5  16   4       65.37       64.83     11.12 o 
   6  16   4        9.77       30.91     24.09 o 
   7  16   4        1.57       10.35     10.72 o 
  -5  17   4        3.82        4.97      9.83 o 
  -4  17   4       78.35       63.69     10.20 o 
  -3  17   4      701.31      784.99     26.51 o 
  -2  17   4      911.51     1011.58     29.67 o 
  -1  17   4      327.54      372.71     12.78 o 
   0  17   4      128.26      134.21      9.84 o 
   1  17   4       15.68       17.51      8.67 o 
   2  17   4        3.08       -7.17      8.38 o 
   3  17   4        6.16       13.11      9.90 o 
   4  17   4       76.95       77.13     12.09 o 
 -17   1   5       12.29        6.11     20.62 o 
 -16   1   5        9.90       31.44     20.55 o 
 -15   1   5       13.18       18.54     19.89 o 
 -14   1   5      285.29      322.81     38.38 o 
 -13   1   5      106.93      113.84     21.09 o 
 -12   1   5       57.81       70.60      9.32 o 
 -11   1   5     1494.83     1481.26     37.37 o 
 -10   1   5     7785.59     8013.72    110.19 o 
  -9   1   5     7498.17     7557.79     90.24 o 
  -8   1   5     5383.41     5306.09     59.57 o 
  -7   1   5     1469.76     1560.74     20.68 o 
  -6   1   5      480.19      484.20      9.64 o 
  -5   1   5     3866.67     4094.61     51.20 o 
  -4   1   5     3177.77     3357.46     42.49 o 
  -3   1   5      121.70      166.36      6.00 o 
  -2   1   5     1786.51     1939.92     23.62 o 
  -1   1   5     1723.11     1741.36     19.77 o 
   0   1   5       63.72       88.16      4.34 o 
   1   1   5       36.67       43.36      3.31 o 
   2   1   5     5943.88     6115.51     61.72 o 
   3   1   5    18479.18    19069.12    187.19 o 
   4   1   5    10076.38    10147.37    109.76 o 
   5   1   5     6484.28     6300.81     76.45 o 
   6   1   5     1719.35     1762.69     25.05 o 
   7   1   5      174.17      168.71      7.34 o 
   8   1   5     2607.04     2603.83     32.13 o 
   9   1   5     1020.15      990.34     19.82 o 
  10   1   5      767.29      760.14     17.87 o 
  11   1   5      654.23      615.50     16.92 o 
  12   1   5      332.26      309.19     14.30 o 
  13   1   5       14.01       15.01     10.44 o 
  14   1   5        0.37        2.83     11.01 o 
  15   1   5      173.82      152.11     12.78 o 
  16   1   5      413.01      422.99     15.97 o 
 -17   2   5     1199.05     1291.65    106.13 o 
 -16   2   5     1662.39     1883.45     55.58 o 
 -15   2   5     2099.86     2063.42     43.66 o 
 -14   2   5      743.68      755.07     26.12 o 
 -13   2   5      259.97      275.92     17.60 o 
 -12   2   5        8.76       10.29      9.23 o 
 -11   2   5     1382.88     1347.68     25.63 o 
 -10   2   5     1343.48     1350.93     25.47 o 
  -9   2   5       70.42       75.13      8.20 o 
  -8   2   5       30.87       23.88      5.59 o 
  -7   2   5      804.73      759.27     12.79 o 
  -6   2   5      207.37      215.99      6.68 o 
  -5   2   5     1470.83     1565.61     20.23 o 
  -4   2   5    17623.77    18387.38    216.43 o 
  -3   2   5     7781.86     7793.97     93.44 o 
  -2   2   5    11388.33    11454.39    123.34 o 
  -1   2   5    12042.23    12965.75    139.17 o 
   0   2   5     2376.31     2678.05     48.49 o 
   1   2   5     3477.82     3572.51     37.21 o 
   2   2   5    12542.70    13176.34    144.21 o 
   3   2   5      626.22      530.22     10.85 o 
   4   2   5       39.07       42.81      5.06 o 
   5   2   5      168.04      183.80      6.68 o 
   6   2   5      488.88      475.65     11.97 o 
   7   2   5        7.68        2.95      6.35 o 
   8   2   5     1183.50     1147.44     19.04 o 
   9   2   5     2745.28     2757.31     40.06 o 
  10   2   5     2193.06     2160.79     33.67 o 
  11   2   5     3031.21     2945.81     48.91 o 
  12   2   5     1438.85     1376.09     25.26 o 
  13   2   5      510.61      535.34     17.74 o 
  14   2   5      539.09      567.59     24.03 o 
  15   2   5      530.88      610.07     19.41 o 
  16   2   5      319.40      355.25     24.29 o 
 -17   3   5        4.78       46.94     20.76 o 
 -16   3   5        4.22       -3.15     14.31 o 
 -15   3   5       16.42       12.98     13.69 o 
 -14   3   5      109.77      121.11     11.52 o 
 -13   3   5      285.10      303.92     18.25 o 
 -12   3   5       24.20       18.39      9.14 o 
 -11   3   5       18.28       10.98     11.18 o 
 -10   3   5       15.51       31.93      8.23 o 
  -9   3   5      789.94      764.18     18.24 o 
  -8   3   5       39.03       29.31      6.45 o 
  -7   3   5      159.25      144.92      7.26 o 
  -6   3   5      183.64      205.52      6.59 o 
  -5   3   5      348.37      330.19      8.16 o 
  -4   3   5     2853.04     2973.97     37.55 o 
  -3   3   5      158.92      166.75      5.33 o 
  -2   3   5      355.56      337.81     10.07 o 
  -1   3   5     2353.67     2547.53     33.14 o 
   0   3   5     1437.52     1463.52     16.16 o 
   1   3   5      794.31      805.97     15.31 o 
   2   3   5        0.00        9.50      5.06 o 
   3   3   5       14.50        7.86      3.12 o 
   4   3   5     2634.79     2706.93     27.60 o 
   5   3   5       54.08       83.30      8.30 o 
   6   3   5       39.39       35.23      6.26 o 
   7   3   5      255.01      242.59      8.13 o 
   8   3   5      370.90      365.82     12.54 o 
   9   3   5     1279.98     1297.96     21.23 o 
  10   3   5       39.57       35.40     15.62 o 
  11   3   5       34.08       27.24      9.11 o 
  12   3   5       53.44       65.03     10.29 o 
  13   3   5      169.91      161.22     11.85 o 
  14   3   5      225.88      223.99     12.80 o 
  15   3   5       70.99       65.49     12.98 o 
  16   3   5       19.68       15.93     12.93 o 
 -17   4   5       66.88       81.01     15.25 o 
 -16   4   5      578.21      614.68     24.34 o 
 -15   4   5      567.92      582.55     30.93 o 
 -14   4   5     1215.03     1269.30     27.34 o 
 -13   4   5       72.68       71.03     13.33 o 
 -12   4   5       81.76       59.71     13.06 o 
 -11   4   5      155.22      187.86     11.51 o 
 -10   4   5      495.73      500.16     30.18 o 
  -9   4   5       21.84       26.68      7.09 o 
  -8   4   5       79.31       93.45      7.14 o 
  -7   4   5     2368.47     2332.81     32.30 o 
  -6   4   5       83.92       73.77      4.91 o 
  -5   4   5     4573.83     4560.54     51.96 o 
  -4   4   5     6576.17     6440.36     67.62 o 
  -3   4   5    15006.56    15171.93    164.39 o 
  -2   4   5     8312.43     8340.89     91.64 o 
  -1   4   5     5387.80     5145.28     57.53 o 
   0   4   5      740.17      755.31     11.60 o 
   1   4   5       34.93       20.31      3.42 o 
   2   4   5       24.44       43.21      3.06 o 
   3   4   5     1858.02     1901.71     20.60 o 
   4   4   5     2092.45     2189.63     25.23 o 
   5   4   5      200.15      217.07      7.79 o 
   6   4   5        2.33        3.53      5.10 o 
   7   4   5       27.69       26.06      6.12 o 
   8   4   5     2165.76     2099.59     37.06 o 
   9   4   5     2159.13     2033.42     28.88 o 
  10   4   5      604.36      566.16     15.96 o 
  11   4   5     1463.27     1419.43     25.29 o 
  12   4   5      409.80      414.84     15.07 o 
  13   4   5       35.81        9.38     10.39 o 
  14   4   5        1.62       -2.65     12.31 o 
  15   4   5        6.46       12.50     12.69 o 
  16   4   5      271.48      257.54     15.43 o 
 -17   5   5       27.50       34.70     25.67 o 
 -16   5   5        1.67        2.73     11.59 o 
 -15   5   5      150.87      173.14     12.83 o 
 -14   5   5      386.16      420.32     21.05 o 
 -13   5   5       22.91       33.21     13.38 o 
 -12   5   5      170.81      151.90     11.18 o 
 -11   5   5      847.99      859.11     20.58 o 
 -10   5   5     4152.42     4110.36     60.44 o 
  -9   5   5     9112.88     8774.76    106.74 o 
  -8   5   5     9116.89     8731.31    105.83 o 
  -7   5   5       47.06       49.40      6.57 o 
  -6   5   5      492.12      474.59     12.14 o 
  -5   5   5     3862.03     3798.93     58.53 o 
  -4   5   5     2525.94     2379.14     26.44 o 
  -3   5   5      513.89      474.56      8.68 o 
  -2   5   5        0.01        3.30      3.60 o 
  -1   5   5       23.68       66.12      7.10 o 
   0   5   5     2560.96     2548.46     30.09 o 
   1   5   5      554.65      554.36      9.08 o 
   2   5   5     1432.34     1435.59     17.77 o 
   3   5   5    20768.66    21070.01    211.62 o 
   4   5   5    10196.16    10142.18    103.07 o 
   5   5   5     6513.91     6450.87     66.92 o 
   6   5   5      740.53      729.96     12.65 o 
   7   5   5      584.24      600.34     13.07 o 
   8   5   5     2269.67     2212.82     32.62 o 
   9   5   5     1616.41     1604.31     26.80 o 
  10   5   5     1326.78     1300.63     38.26 o 
  11   5   5       45.31       51.23      9.35 o 
  12   5   5      110.69      107.80     10.46 o 
  13   5   5      317.40      317.51     14.77 o 
  14   5   5        1.66       -8.19     15.30 o 
  15   5   5        3.65       13.44     14.23 o 
 -16   6   5       46.39       51.24     12.79 o 
 -15   6   5        8.54       16.96     12.33 o 
 -14   6   5      309.28      363.48     31.34 o 
 -13   6   5      276.77      257.56     13.08 o 
 -12   6   5      242.96      254.54     15.85 o 
 -11   6   5     1360.36     1375.12     39.07 o 
 -10   6   5      633.71      585.30     16.95 o 
  -9   6   5       95.61       94.66      8.15 o 
  -8   6   5     1378.85     1371.34     22.42 o 
  -7   6   5      278.94      280.98      9.73 o 
  -6   6   5     2195.58     2164.92     30.26 o 
  -5   6   5      379.49      374.92     11.06 o 
  -4   6   5      391.55      401.37     11.26 o 
  -3   6   5      891.94      776.08     12.53 o 
  -2   6   5      515.77      415.66      8.13 o 
  -1   6   5      234.44      180.13      6.17 o 
   0   6   5      217.21      203.09      5.29 o 
   1   6   5      560.94      588.58      8.95 o 
   2   6   5     2204.48     2142.87     22.96 o 
   3   6   5      557.22      528.34     10.20 o 
   4   6   5     1080.86     1122.15     21.69 o 
   5   6   5     2159.73     2099.62     24.95 o 
   6   6   5     1715.72     1713.52     25.99 o 
   7   6   5      161.82      172.36     10.56 o 
   8   6   5      488.05      491.70     13.17 o 
   9   6   5      529.44      464.60     14.53 o 
  10   6   5        7.20       10.42      8.28 o 
  11   6   5       59.75       71.10      9.34 o 
  12   6   5       71.22      100.91     23.98 o 
  13   6   5       40.14       37.69     13.19 o 
  14   6   5      181.19      165.17     23.66 o 
  15   6   5      208.13      205.77     16.46 o 
 -16   7   5      126.98      143.04     20.66 o 
 -15   7   5      130.64      138.05     18.70 o 
 -14   7   5       72.97       63.25     11.43 o 
 -13   7   5       10.36       21.24     10.75 o 
 -12   7   5      517.94      470.40     18.24 o 
 -11   7   5      478.54      456.51     28.68 o 
 -10   7   5      950.74      867.41     19.82 o 
  -9   7   5     2187.66     2099.38     30.63 o 
  -8   7   5       34.71       44.77     10.22 o 
  -7   7   5     6309.90     6015.96     74.39 o 
  -6   7   5     2801.12     2654.88     35.82 o 
  -5   7   5      641.82      579.80     15.16 o 
  -4   7   5      158.47      164.10      7.14 o 
  -3   7   5      391.61      381.29     13.84 o 
  -2   7   5      615.71      651.85     16.22 o 
  -1   7   5     1157.47     1101.80     13.58 o 
   0   7   5     2017.11     2036.73     22.19 o 
   1   7   5     3588.21     3534.71     35.30 o 
   2   7   5     4241.30     4178.97     44.61 o 
   3   7   5      139.81      155.49      6.57 o 
   4   7   5     1585.38     1557.07     23.62 o 
   5   7   5      422.25      418.95     11.33 o 
   6   7   5     1515.67     1481.15     23.04 o 
   7   7   5       10.24       13.05      9.29 o 
   8   7   5        0.87        4.34     11.12 o 
   9   7   5        1.53        1.57      7.87 o 
  10   7   5       17.13       23.73      9.21 o 
  11   7   5      378.93      354.06     38.93 o 
  12   7   5      104.81      107.15     12.95 o 
  13   7   5      423.03      435.12     34.39 o 
  14   7   5      472.46      460.35     29.47 o 
  15   7   5      161.10      140.86     15.42 o 
 -16   8   5      308.33      344.41     17.26 o 
 -15   8   5     1291.79     1326.93     28.01 o 
 -14   8   5      411.44      409.17     16.69 o 
 -13   8   5       14.36       17.68     10.82 o 
 -12   8   5       68.30       80.07     11.46 o 
 -11   8   5       11.31       15.29      9.86 o 
 -10   8   5      263.39      253.68     10.59 o 
  -9   8   5        2.78       -6.66      8.49 o 
  -8   8   5      466.57      448.21     13.34 o 
  -7   8   5      768.52      745.59     16.03 o 
  -6   8   5      167.37      167.42      8.39 o 
  -5   8   5      156.60      168.06      9.69 o 
  -4   8   5     4893.14     4720.75     59.04 o 
  -3   8   5     5691.64     5812.53     71.41 o 
  -2   8   5     6492.80     6290.26     76.67 o 
  -1   8   5     1674.09     1660.32     19.91 o 
   0   8   5       53.33       61.97      4.78 o 
   1   8   5     2389.78     2454.23     27.25 o 
   2   8   5     2957.93     2977.24     42.65 o 
   3   8   5     1583.64     1577.38     26.26 o 
   4   8   5      424.61      414.45     13.41 o 
   5   8   5       19.74       16.62      6.97 o 
   6   8   5      294.48      285.65     11.20 o 
   7   8   5       23.59       36.57      8.49 o 
   8   8   5      125.47      137.67     12.88 o 
   9   8   5      765.20      777.01     29.74 o 
  10   8   5     2122.20     1979.39     42.59 o 
  11   8   5     1236.15     1170.46     57.85 o 
  12   8   5      182.69      169.99     13.41 o 
  13   8   5      153.37      153.97     13.88 o 
  14   8   5      170.09      199.99     31.59 o 
 -15   9   5        6.02        9.86     11.76 o 
 -14   9   5      667.75      658.81     21.11 o 
 -13   9   5     1100.81     1096.94     25.13 o 
 -12   9   5      152.66      156.18     12.06 o 
 -11   9   5        3.41        6.31     11.32 o 
 -10   9   5       11.01       22.94      8.88 o 
  -9   9   5      963.74      923.39     18.70 o 
  -8   9   5      273.95      299.61     12.26 o 
  -7   9   5       77.19       90.93      8.23 o 
  -6   9   5      392.25      392.52     11.06 o 
  -5   9   5      983.07      996.97     23.71 o 
  -4   9   5     2855.70     2732.73     36.59 o 
  -3   9   5      242.90      223.05     10.38 o 
  -2   9   5      270.33      287.42      8.99 o 
  -1   9   5     4409.41     4409.02     50.63 o 
   0   9   5     1098.38     1082.12     14.79 o 
   1   9   5      700.50      705.48     11.41 o 
   2   9   5      165.67      187.33      9.92 o 
   3   9   5       81.52       86.28      6.28 o 
   4   9   5     1850.47     1751.66     29.23 o 
   5   9   5       29.59       40.15      7.50 o 
   6   9   5      160.13      142.91      9.00 o 
   7   9   5      936.73      950.82     20.30 o 
   8   9   5     1793.35     1794.55     35.50 o 
   9   9   5     1154.44     1182.28     47.97 o 
  10   9   5       66.52       70.98     28.88 o 
  11   9   5       61.52       72.36     10.56 o 
  12   9   5      240.69      236.34     35.69 o 
  13   9   5       60.59       61.30     12.46 o 
  14   9   5      264.13      250.36     15.76 o 
 -14  10   5      223.99      220.48     23.60 o 
 -13  10   5       65.21       77.69     27.88 o 
 -12  10   5      236.25      244.61     13.52 o 
 -11  10   5      152.15      147.41     13.69 o 
 -10  10   5       38.51       44.73      9.16 o 
  -9  10   5      202.77      180.37     10.01 o 
  -8  10   5      227.17      195.66     10.83 o 
  -7  10   5     2781.10     2645.61     33.12 o 
  -6  10   5     1387.56     1308.05     19.53 o 
  -5  10   5      518.69      518.84     13.50 o 
  -4  10   5     1084.49     1124.11     19.37 o 
  -3  10   5     1592.61     1523.82     23.35 o 
  -2  10   5      748.92      746.24     15.05 o 
  -1  10   5     1357.95     1353.71     19.47 o 
   0  10   5      712.44      757.22     22.82 o 
   1  10   5      792.47      806.95     18.98 o 
   2  10   5      590.80      582.27     14.92 o 
   3  10   5        1.05       12.47      6.04 o 
   4  10   5      400.11      395.67     13.60 o 
   5  10   5     1089.34     1056.92     19.49 o 
   6  10   5     1572.60     1570.06     36.65 o 
   7  10   5      714.41      692.82     18.92 o 
   8  10   5      328.66      318.04     27.41 o 
   9  10   5      281.50      305.67     28.31 o 
  10  10   5       46.13       34.14      8.57 o 
  11  10   5       57.11       50.73     14.51 o 
  12  10   5       12.42       -4.83     17.48 o 
  13  10   5      171.95      164.71     13.63 o 
 -14  11   5       74.08       82.23     16.74 o 
 -13  11   5       96.06      101.55     12.39 o 
 -12  11   5      118.69      112.22     12.14 o 
 -11  11   5      145.86      156.50     12.40 o 
 -10  11   5      623.59      626.99     18.85 o 
  -9  11   5     1398.84     1387.09     21.48 o 
  -8  11   5      483.15      482.41     12.89 o 
  -7  11   5      376.32      348.11     10.41 o 
  -6  11   5      172.89      178.65     10.98 o 
  -5  11   5      290.73      265.24     10.13 o 
  -4  11   5      641.71      660.46     14.88 o 
  -3  11   5      714.60      655.16     14.71 o 
  -2  11   5       24.27       23.60      6.32 o 
  -1  11   5       62.33       60.43      7.48 o 
   0  11   5       58.10       63.31      6.34 o 
   1  11   5      433.71      424.74     10.78 o 
   2  11   5      886.22      835.43     15.57 o 
   3  11   5      992.49      970.20     21.60 o 
   4  11   5     1147.54     1079.86     22.06 o 
   5  11   5      656.72      604.66     17.23 o 
   6  11   5      116.29      111.38     11.77 o 
   7  11   5        1.86        4.00     11.41 o 
   8  11   5      399.57      411.62     21.47 o 
   9  11   5      271.67      284.05     27.85 o 
  10  11   5      351.93      366.96     30.89 o 
  11  11   5       18.97       23.71      9.69 o 
  12  11   5        6.05       10.79     10.64 o 
 -13  12   5      329.17      321.68     14.96 o 
 -12  12   5      667.25      680.10     28.43 o 
 -11  12   5      261.46      274.09     14.10 o 
 -10  12   5      121.81      127.32      9.25 o 
  -9  12   5       76.90       77.25      8.56 o 
  -8  12   5      523.35      514.67     20.95 o 
  -7  12   5      800.85      855.79     18.20 o 
  -6  12   5     1252.80     1247.30     21.90 o 
  -5  12   5       93.15      108.17      8.81 o 
  -4  12   5        1.31        2.83      7.59 o 
  -3  12   5     1477.33     1418.47     33.77 o 
  -2  12   5     1203.75     1175.95     18.64 o 
  -1  12   5       22.39       13.25      6.48 o 
   0  12   5      804.27      783.72     19.26 o 
   1  12   5     2262.28     2255.01     28.77 o 
   2  12   5     1324.31     1358.98     21.32 o 
   3  12   5     1000.29      990.00     25.24 o 
   4  12   5        0.79       -0.45      6.16 o 
   5  12   5      229.29      195.99     13.21 o 
   6  12   5      951.87      937.02     42.61 o 
   7  12   5     1360.77     1332.55     30.49 o 
   8  12   5      285.85      280.99     14.97 o 
   9  12   5        1.55      -11.72     23.55 o 
  10  12   5      264.25      323.13     30.85 o 
  11  12   5      200.82      213.74     23.30 o 
 -12  13   5      283.82      256.72     13.50 o 
 -11  13   5       14.64       -0.73     10.88 o 
 -10  13   5       29.09       28.52      8.87 o 
  -9  13   5       41.05       36.69     10.49 o 
  -8  13   5       75.68       93.16      9.92 o 
  -7  13   5      268.11      279.02     11.52 o 
  -6  13   5      522.34      544.23     14.98 o 
  -5  13   5      600.59      602.94     15.34 o 
  -4  13   5      555.21      550.58     14.70 o 
  -3  13   5      218.37      218.97     11.82 o 
  -2  13   5      570.67      566.88     13.40 o 
  -1  13   5     2373.33     2371.71     38.86 o 
   0  13   5     1571.16     1576.14     31.11 o 
   1  13   5      543.63      557.85     15.44 o 
   2  13   5      864.57      860.27     15.89 o 
   3  13   5      110.96      109.44      8.66 o 
   4  13   5        1.25        0.68      8.23 o 
   5  13   5       39.83       37.84      9.41 o 
   6  13   5       42.15       25.54     13.75 o 
   7  13   5      132.49      112.27     13.11 o 
   8  13   5      227.68      218.96     14.91 o 
   9  13   5       87.76       94.21     24.54 o 
  10  13   5        3.76      -39.97     22.97 o 
 -10  14   5      155.50      157.06     11.55 o 
  -9  14   5       12.82       26.48     10.77 o 
  -8  14   5        1.24        8.11      9.50 o 
  -7  14   5      204.16      200.31     12.64 o 
  -6  14   5       37.88       43.72      9.28 o 
  -5  14   5       18.14       27.28      9.01 o 
  -4  14   5      145.83      158.36     10.00 o 
  -3  14   5      269.65      263.67     12.44 o 
  -2  14   5       53.79       64.91      7.92 o 
  -1  14   5      115.36      126.10      8.27 o 
   0  14   5       58.81       54.90      7.68 o 
   1  14   5       25.72       29.19      7.02 o 
   2  14   5        2.18        5.12      7.11 o 
   3  14   5      465.55      424.99     16.27 o 
   4  14   5       46.68       41.07      9.53 o 
   5  14   5       63.44       49.26      9.33 o 
   6  14   5      292.96      292.87     24.18 o 
   7  14   5       18.14        4.10     12.24 o 
   8  14   5      170.15      157.10     14.18 o 
   9  14   5       62.93       30.62     23.68 o 
  -9  15   5       43.33       53.90     10.77 o 
  -8  15   5       48.99       72.72     10.44 o 
  -7  15   5        1.01       -7.61      9.81 o 
  -6  15   5      273.36      299.06     12.15 o 
  -5  15   5      528.53      562.32     16.03 o 
  -4  15   5      180.48      214.01     10.85 o 
  -3  15   5       26.42       25.32      8.88 o 
  -2  15   5       25.01       32.93      7.91 o 
  -1  15   5      257.69      239.17      9.50 o 
   0  15   5      511.31      518.38     16.46 o 
   1  15   5      366.69      390.90     14.33 o 
   2  15   5       11.03       15.23      9.83 o 
   3  15   5      209.38      205.54     12.25 o 
   4  15   5       12.72       16.79      9.59 o 
   5  15   5        1.44        2.66      9.49 o 
   6  15   5        3.49        8.13      9.45 o 
   7  15   5      373.87      386.47     15.41 o 
   8  15   5      472.88      451.84     16.47 o 
  -7  16   5      233.35      243.64     12.31 o 
  -6  16   5      791.25      859.67     19.58 o 
  -5  16   5      262.14      275.46     12.34 o 
  -4  16   5       67.70       67.79      9.92 o 
  -3  16   5       15.65       26.78      9.34 o 
  -2  16   5       23.00       42.05      8.35 o 
  -1  16   5       99.94      121.52      8.92 o 
   0  16   5      254.90      262.08     17.15 o 
   1  16   5      401.42      428.83     13.26 o 
   2  16   5      137.70      132.14     11.74 o 
   3  16   5       29.39       33.11     10.75 o 
   4  16   5        1.74        3.19     10.19 o 
   5  16   5      509.46      509.80     32.68 o 
   6  16   5      549.01      569.90     18.82 o 
  -4  17   5        6.52       17.61      9.79 o 
  -3  17   5        6.00       13.53      9.56 o 
  -2  17   5       82.00       84.04     11.10 o 
  -1  17   5      108.72      122.68     10.16 o 
   0  17   5      137.70      149.31      9.81 o 
   1  17   5       16.51       18.42     10.12 o 
   2  17   5       15.57       10.55     11.01 o 
   3  17   5        5.95       13.01     10.82 o 
 -17   0   6        9.69       14.53     30.73 o 
 -16   0   6        6.09       12.29     30.13 o 
 -15   0   6      917.08     1055.48     61.18 o 
 -14   0   6     3276.34     3552.32    119.22 o 
 -13   0   6     3033.72     3274.98    111.55 o 
 -12   0   6     2047.20     2256.84     85.02 o 
 -11   0   6      200.10      226.73     30.11 o 
 -10   0   6      225.98      161.27     13.36 o 
  -9   0   6      289.42      334.41     28.37 o 
  -8   0   6     1323.75     1327.79     33.64 o 
  -7   0   6      485.05      448.07     15.91 o 
  -6   0   6       67.56       50.06      7.64 o 
  -5   0   6       40.36       16.55      9.59 o 
  -4   0   6      158.67      201.18     21.63 o 
  -3   0   6     5226.09     5311.06     83.97 o 
  -2   0   6    13399.26    14267.59    217.08 o 
  -1   0   6    21928.34    22366.60    337.85 o 
   0   0   6     5665.73     5246.81     71.16 o 
   1   0   6     4039.68     4009.05     66.75 o 
   2   0   6      444.14      503.74     12.53 o 
   3   0   6     3411.42     3137.90     51.37 o 
   4   0   6     3834.50     3863.53     81.14 o 
   5   0   6     4652.86     4567.00    129.20 o 
   6   0   6     1772.73     1788.30     33.79 o 
   7   0   6        4.54        8.67     12.44 o 
   8   0   6     1408.64     1381.16     33.87 o 
   9   0   6       55.22       39.88     12.83 o 
  10   0   6     1575.77     1539.20     38.05 o 
  11   0   6     1991.50     1999.84     53.72 o 
  12   0   6     1759.96     1781.71     43.15 o 
  13   0   6      917.65      961.66     31.70 o 
  14   0   6      999.94      953.44     31.45 o 
  15   0   6       14.55       -9.59     32.27 o 
  16   0   6      175.62      200.54     19.02 o 
 -17   1   6      179.65      241.61     25.55 o 
 -16   1   6       74.94       88.17     22.37 o 
 -15   1   6       19.68       33.60     21.24 o 
 -14   1   6        0.96      -23.68     19.67 o 
 -13   1   6       35.96       17.71     19.44 o 
 -12   1   6      151.82      192.92     25.28 o 
 -11   1   6      222.19      238.33     13.83 o 
 -10   1   6       75.11       88.13      8.89 o 
  -9   1   6      554.22      488.89     19.73 o 
  -8   1   6     2167.87     2212.10     30.71 o 
  -7   1   6     4023.96     3927.48     45.49 o 
  -6   1   6     2292.40     2239.36     25.61 o 
  -5   1   6      730.94      739.27     17.33 o 
  -4   1   6      797.98      794.03     13.30 o 
  -3   1   6     1441.92     1475.46     19.54 o 
  -2   1   6     2012.70     2052.68     25.33 o 
  -1   1   6      681.98      698.64     11.04 o 
   0   1   6      266.77      348.42      8.00 o 
   1   1   6       12.21       19.40      4.80 o 
   2   1   6       14.66       18.50      3.58 o 
   3   1   6      201.54      193.22      9.08 o 
   4   1   6       38.88       41.76      7.10 o 
   5   1   6     3404.79     3445.70     40.39 o 
   6   1   6     4598.26     4714.26     58.82 o 
   7   1   6      585.25      570.05     15.86 o 
   8   1   6       68.32       81.34      8.86 o 
   9   1   6      532.60      520.77     15.56 o 
  10   1   6      791.02      781.81     19.06 o 
  11   1   6      461.46      453.23     15.57 o 
  12   1   6      306.16      310.33     13.31 o 
  13   1   6        2.16        5.74     10.83 o 
  14   1   6      103.74      106.18     12.28 o 
  15   1   6        1.94      -11.58     11.38 o 
 -17   2   6       39.98       33.92     22.08 o 
 -16   2   6      255.59      283.68     26.58 o 
 -15   2   6      282.12      326.02     26.76 o 
 -14   2   6      479.12      566.18     31.04 o 
 -13   2   6      681.79      819.54     39.17 o 
 -12   2   6      179.45      184.28     11.41 o 
 -11   2   6      620.48      564.22     31.50 o 
 -10   2   6      493.11      435.11     14.72 o 
  -9   2   6      259.22      260.10     10.78 o 
  -8   2   6       61.24       92.10      7.39 o 
  -7   2   6       34.94       23.51      5.45 o 
  -6   2   6      575.62      643.13     12.17 o 
  -5   2   6      349.77      351.32     14.84 o 
  -4   2   6        6.05       16.89      8.25 o 
  -3   2   6     2514.44     2653.84     38.28 o 
  -2   2   6     2183.39     2219.95     25.82 o 
  -1   2   6     2924.61     3108.96     33.33 o 
   0   2   6     8165.58     8783.53     99.97 o 
   1   2   6     1150.87     1183.27     15.33 o 
   2   2   6     1621.59     1673.99     18.49 o 
   3   2   6      351.10      336.53      8.15 o 
   4   2   6      176.85      200.24      7.13 o 
   5   2   6       11.08       15.96      5.86 o 
   6   2   6      100.75      100.67      6.81 o 
   7   2   6      131.40      137.99      9.22 o 
   8   2   6      235.23      246.19     10.66 o 
   9   2   6       65.62       63.62      9.37 o 
  10   2   6      168.96      169.09     15.20 o 
  11   2   6       82.34       78.68     10.45 o 
  12   2   6       63.63       59.76     10.82 o 
  13   2   6      652.09      650.71     18.87 o 
  14   2   6        4.38       -9.02     11.52 o 
  15   2   6       61.21       51.28     12.05 o 
 -17   3   6       18.18        0.29     21.30 o 
 -16   3   6      301.66      377.88     27.90 o 
 -15   3   6      450.80      494.76     41.24 o 
 -14   3   6      219.15      247.36     16.84 o 
 -13   3   6        5.10        2.29     10.39 o 
 -12   3   6      275.11      286.67     14.98 o 
 -11   3   6      102.21       96.18     13.13 o 
 -10   3   6      697.77      634.35     35.19 o 
  -9   3   6     2494.56     2449.78     39.00 o 
  -8   3   6     6804.52     6775.81     83.61 o 
  -7   3   6    12876.63    12649.80    151.24 o 
  -6   3   6    14010.10    13712.48    163.33 o 
  -5   3   6     4230.21     4278.71     60.16 o 
  -4   3   6      111.99      142.93      5.90 o 
  -3   3   6     1781.78     1803.30     22.79 o 
  -2   3   6     9590.08     9808.73    103.48 o 
  -1   3   6      816.84      767.16     15.03 o 
   0   3   6     2002.38     2012.24     28.94 o 
   1   3   6       29.14       23.96      4.27 o 
   2   3   6      163.40      150.95      5.04 o 
   3   3   6      842.72      895.13     13.13 o 
   4   3   6     1138.42     1091.89     15.06 o 
   5   3   6     5441.12     5450.80     61.12 o 
   6   3   6     6585.73     6459.38     71.87 o 
   7   3   6     4926.04     4791.43     59.08 o 
   8   3   6     1752.61     1719.58     28.44 o 
   9   3   6      240.19      248.05     11.21 o 
  10   3   6      460.57      514.57     16.39 o 
  11   3   6      871.52      864.08     19.90 o 
  12   3   6      442.62      447.73     17.43 o 
  13   3   6       67.47       68.90     11.16 o 
  14   3   6       11.16       -1.50     11.35 o 
  15   3   6       56.28       63.02     12.01 o 
 -17   4   6        3.71        5.08     21.42 o 
 -16   4   6        2.46       27.24     21.64 o 
 -15   4   6      373.91      394.46     38.32 o 
 -14   4   6     1149.04     1167.42     32.60 o 
 -13   4   6      984.84      996.45     25.37 o 
 -12   4   6      705.12      714.42     26.31 o 
 -11   4   6      215.85      235.00     11.97 o 
 -10   4   6      432.34      394.07     24.71 o 
  -9   4   6      398.84      358.55     12.31 o 
  -8   4   6     2401.70     2358.13     33.28 o 
  -7   4   6      325.33      282.57      9.40 o 
  -6   4   6       19.58       16.20      6.22 o 
  -5   4   6     1144.61     1080.93     22.26 o 
  -4   4   6      163.56      169.22      5.48 o 
  -3   4   6       81.65       99.59      4.53 o 
  -2   4   6     4695.47     4685.08     45.74 o 
  -1   4   6    12731.75    12881.04    141.72 o 
   0   4   6     3415.44     3363.83     36.16 o 
   1   4   6     1629.87     1565.56     22.14 o 
   2   4   6       41.13       45.24      4.09 o 
   3   4   6     1891.51     1893.13     26.98 o 
   4   4   6     3078.16     3158.31     32.17 o 
   5   4   6     2196.56     2194.78     27.53 o 
   6   4   6      137.37      132.44     13.25 o 
   7   4   6      357.53      351.36     12.54 o 
   8   4   6      903.70      883.87     18.94 o 
   9   4   6      518.86      514.34     20.41 o 
  10   4   6        6.71       -1.22      9.30 o 
  11   4   6      558.23      559.81     16.82 o 
  12   4   6      661.97      660.62     18.32 o 
  13   4   6      353.33      338.25     14.11 o 
  14   4   6      295.80      287.74     16.58 o 
  15   4   6      103.94      102.07     13.94 o 
 -16   5   6      135.71      150.71     19.71 o 
 -15   5   6       92.99       99.70     12.42 o 
 -14   5   6       45.45       58.82     16.31 o 
 -13   5   6      206.03      194.08     12.61 o 
 -12   5   6      884.94      888.46     22.05 o 
 -11   5   6      757.94      719.58     19.16 o 
 -10   5   6      125.03      141.96     10.46 o 
  -9   5   6      705.45      654.09     15.40 o 
  -8   5   6     1528.03     1491.91     23.82 o 
  -7   5   6       54.58       56.22      7.10 o 
  -6   5   6       27.69       39.72      7.98 o 
  -5   5   6      301.40      309.45      9.12 o 
  -4   5   6      798.70      750.82     12.92 o 
  -3   5   6      321.51      279.09      7.37 o 
  -2   5   6     1946.55     2056.70     23.57 o 
  -1   5   6        0.46        7.59      3.97 o 
   0   5   6      478.62      475.17     14.12 o 
   1   5   6     1004.76      996.95     14.14 o 
   2   5   6      489.36      477.80      9.24 o 
   3   5   6     1404.13     1394.61     17.40 o 
   4   5   6     4177.96     4325.01     42.79 o 
   5   5   6     1679.25     1712.48     19.52 o 
   6   5   6       62.31       55.04      6.25 o 
   7   5   6      293.20      279.34     10.11 o 
   8   5   6       77.02       65.54      7.97 o 
   9   5   6       26.80       39.88      9.04 o 
  10   5   6       10.85        4.02      9.17 o 
  11   5   6       19.30        7.71      9.66 o 
  12   5   6       33.62       22.71     16.47 o 
  13   5   6      118.58      117.11     11.82 o 
  14   5   6       38.34       30.49     12.49 o 
  15   5   6       20.86        5.12     12.60 o 
 -16   6   6      148.53      145.89     13.13 o 
 -15   6   6      676.01      682.45     22.05 o 
 -14   6   6     1151.62     1181.76     38.10 o 
 -13   6   6     1239.25     1210.45     28.95 o 
 -12   6   6     2133.78     2005.51     38.29 o 
 -11   6   6      199.50      200.17     12.69 o 
 -10   6   6        0.33        9.25      9.22 o 
  -9   6   6      414.74      386.02     12.90 o 
  -8   6   6      317.37      339.06     13.36 o 
  -7   6   6      183.08      170.69      8.64 o 
  -6   6   6        2.10        5.31      8.40 o 
  -5   6   6      244.98      245.68      9.13 o 
  -4   6   6      186.00      206.10     12.31 o 
  -3   6   6      931.08      872.95     14.20 o 
  -2   6   6     6186.63     6057.34     62.48 o 
  -1   6   6     6873.11     6745.56     69.23 o 
   0   6   6     6061.26     5913.22     61.03 o 
   1   6   6     5281.70     5225.86     54.44 o 
   2   6   6      193.09      175.28      5.42 o 
   3   6   6     1111.04     1126.02     17.45 o 
   4   6   6     1615.28     1589.41     20.53 o 
   5   6   6      705.21      745.18     20.14 o 
   6   6   6      514.51      518.34     19.26 o 
   7   6   6      386.26      391.13     12.25 o 
   8   6   6        6.05        2.21      7.22 o 
   9   6   6       53.75       51.09      9.31 o 
  10   6   6       91.77       83.86      9.74 o 
  11   6   6     1021.55     1042.36     22.05 o 
  12   6   6      525.36      521.03     20.92 o 
  13   6   6      844.87      853.83     39.68 o 
  14   6   6      240.32      213.11     16.76 o 
 -16   7   6      236.37      259.85     15.08 o 
 -15   7   6       86.14      103.10     14.13 o 
 -14   7   6       90.30      103.78     13.13 o 
 -13   7   6       13.94       23.40     11.04 o 
 -12   7   6      404.24      395.36     15.30 o 
 -11   7   6      805.21      775.28     21.20 o 
 -10   7   6       33.07       26.30     12.97 o 
  -9   7   6      236.81      209.19     12.99 o 
  -8   7   6      666.70      618.57     15.37 o 
  -7   7   6     3913.02     3791.78     49.44 o 
  -6   7   6     2100.77     2027.08     26.38 o 
  -5   7   6       91.43      100.75     11.72 o 
  -4   7   6       36.40       46.19     11.47 o 
  -3   7   6     3148.21     3138.15     40.84 o 
  -2   7   6     2904.02     2734.51     32.96 o 
  -1   7   6     1027.10      977.44     20.91 o 
   0   7   6       70.48       86.99      6.04 o 
   1   7   6      810.70      792.16     12.17 o 
   2   7   6     2124.82     2072.60     23.97 o 
   3   7   6       77.83       64.17      7.15 o 
   4   7   6      260.25      230.97      8.47 o 
   5   7   6     1848.12     1852.69     37.17 o 
   6   7   6     2294.80     2265.20     41.25 o 
   7   7   6      773.41      760.10     25.35 o 
   8   7   6        3.20        3.53      7.14 o 
   9   7   6      210.21      216.35     10.43 o 
  10   7   6     1747.63     1723.68     48.08 o 
  11   7   6     1197.24     1196.11     26.21 o 
  12   7   6      240.01      211.37     14.75 o 
  13   7   6       12.17        5.16     13.17 o 
  14   7   6       76.83       78.10     14.19 o 
 -15   8   6      135.02      124.34     13.02 o 
 -14   8   6        2.66       29.82     19.04 o 
 -13   8   6       87.68       81.23     11.88 o 
 -12   8   6       82.41       92.58     11.65 o 
 -11   8   6      728.96      720.41     20.10 o 
 -10   8   6      548.48      498.45     24.11 o 
  -9   8   6      336.13      326.18     11.47 o 
  -8   8   6       10.69        2.87      7.67 o 
  -7   8   6      524.78      504.47     12.49 o 
  -6   8   6      442.51      461.34     14.91 o 
  -5   8   6     1103.36     1053.53     18.59 o 
  -4   8   6     2793.96     2725.60     36.62 o 
  -3   8   6      477.51      520.24     12.47 o 
  -2   8   6      349.38      368.06     10.67 o 
  -1   8   6      178.04      168.36      7.36 o 
   0   8   6       32.10       49.94      4.85 o 
   1   8   6     1276.37     1351.70     16.13 o 
   2   8   6      671.09      670.67     11.08 o 
   3   8   6     2260.39     2239.84     31.92 o 
   4   8   6      724.10      715.49     17.72 o 
   5   8   6      128.09      125.18     11.17 o 
   6   8   6      381.47      384.75     12.19 o 
   7   8   6      748.62      785.17     53.39 o 
   8   8   6     1113.51     1138.35     28.41 o 
   9   8   6     1083.36     1111.84     21.40 o 
  10   8   6      418.49      411.00     20.32 o 
  11   8   6        3.32       -1.64     10.64 o 
  12   8   6       10.41       17.72     11.91 o 
  13   8   6       72.72       84.99     13.98 o 
  14   8   6        1.57        0.98     13.19 o 
 -15   9   6       81.19       99.55     16.25 o 
 -14   9   6       15.76       21.82     11.71 o 
 -13   9   6      125.86      116.88     12.63 o 
 -12   9   6       70.41       55.39     11.48 o 
 -11   9   6       66.98       63.12     10.92 o 
 -10   9   6       83.04       90.48      9.78 o 
  -9   9   6     1009.58      969.82     19.56 o 
  -8   9   6     1324.23     1265.29     22.11 o 
  -7   9   6     4116.05     4010.20     47.18 o 
  -6   9   6      399.69      384.85     17.30 o 
  -5   9   6      623.92      609.97     25.76 o 
  -4   9   6      171.94      187.51      9.93 o 
  -3   9   6      102.24      107.29      7.92 o 
  -2   9   6      103.40      116.70      7.51 o 
  -1   9   6      206.87      209.12      8.57 o 
   0   9   6      695.93      692.61     12.96 o 
   1   9   6      413.49      396.81     10.93 o 
   2   9   6      451.13      424.49      9.88 o 
   3   9   6       21.99       26.45      8.35 o 
   4   9   6     3088.06     2962.66     44.61 o 
   5   9   6     1098.40     1048.24     19.41 o 
   6   9   6     1965.18     1917.05     28.77 o 
   7   9   6      252.16      241.10     15.42 o 
   8   9   6       74.99       52.44     12.93 o 
   9   9   6       16.29       -4.58     22.28 o 
  10   9   6      340.66      327.06     19.44 o 
  11   9   6      109.91      117.14     11.74 o 
  12   9   6      149.19      144.12     12.96 o 
  13   9   6      228.78      238.69     15.38 o 
 -14  10   6      138.42      170.31     23.67 o 
 -13  10   6      700.75      714.93     20.96 o 
 -12  10   6      360.78      380.46     19.51 o 
 -11  10   6        0.85        5.64     17.91 o 
 -10  10   6      278.95      248.39     11.50 o 
  -9  10   6      669.83      639.13     14.74 o 
  -8  10   6     1438.43     1385.44     21.24 o 
  -7  10   6      205.07      179.31     10.38 o 
  -6  10   6     1276.96     1219.73     21.27 o 
  -5  10   6      702.88      726.75     27.67 o 
  -4  10   6      423.57      434.21     13.81 o 
  -3  10   6      507.28      476.23     12.95 o 
  -2  10   6      625.48      581.59     25.93 o 
  -1  10   6     1034.15     1027.82     19.14 o 
   0  10   6     1282.36     1263.95     22.87 o 
   1  10   6     1541.19     1489.02     20.59 o 
   2  10   6        1.88       11.74      5.68 o 
   3  10   6     1201.22     1184.30     24.82 o 
   4  10   6     2179.27     2175.66     35.22 o 
   5  10   6     1277.94     1295.24     24.79 o 
   6  10   6      667.16      649.17     16.54 o 
   7  10   6        4.30      -11.78     12.19 o 
   8  10   6       74.97       26.98     22.29 o 
   9  10   6      233.85      209.94     27.36 o 
  10  10   6       26.67       29.81     19.85 o 
  11  10   6       60.06       67.38     10.72 o 
  12  10   6      122.81      123.06     12.10 o 
 -13  11   6       92.58       94.24     12.75 o 
 -12  11   6      338.32      333.57     24.57 o 
 -11  11   6     1039.52      984.49     23.59 o 
 -10  11   6     1179.98     1166.21     19.88 o 
  -9  11   6       25.69       26.25      9.06 o 
  -8  11   6        1.86       11.34      8.65 o 
  -7  11   6        7.51        7.15      8.36 o 
  -6  11   6       46.29       54.53      8.46 o 
  -5  11   6      246.10      240.96     10.96 o 
  -4  11   6     2162.23     2077.68     30.35 o 
  -3  11   6      907.74      934.49     17.93 o 
  -2  11   6      831.61      880.10     17.22 o 
  -1  11   6       40.06       51.07      6.66 o 
   0  11   6      205.65      208.92      7.90 o 
   1  11   6     2688.17     2671.49     32.91 o 
   2  11   6     1723.75     1680.01     27.82 o 
   3  11   6     1686.49     1762.73     25.59 o 
   4  11   6      229.12      239.16     13.26 o 
   5  11   6       78.38       82.91      9.35 o 
   6  11   6       83.52       90.00      9.45 o 
   7  11   6       67.79       71.93     22.79 o 
   8  11   6       20.39       -0.99     22.56 o 
   9  11   6      441.62      471.06     32.95 o 
  10  11   6      437.91      481.37     34.06 o 
  11  11   6      300.62      321.31     30.80 o 
 -12  12   6      285.57      301.99     19.07 o 
 -11  12   6       79.58       85.33     10.40 o 
 -10  12   6      106.32      105.09      9.27 o 
  -9  12   6      197.55      180.43     11.12 o 
  -8  12   6       18.22        6.93      9.14 o 
  -7  12   6      195.18      171.32     10.47 o 
  -6  12   6       52.90       43.00      8.61 o 
  -5  12   6     1247.62     1169.63     21.18 o 
  -4  12   6     1284.10     1206.31     31.41 o 
  -3  12   6      612.14      576.10     14.43 o 
  -2  12   6      623.03      589.03     14.95 o 
  -1  12   6      687.32      654.11     16.48 o 
   0  12   6      589.31      608.30     13.08 o 
   1  12   6      104.70       92.84      7.02 o 
   2  12   6       96.25       77.13      8.12 o 
   3  12   6      104.37      102.77      7.80 o 
   4  12   6       19.65       24.22     11.34 o 
   5  12   6      168.42      154.48     10.39 o 
   6  12   6        5.68       10.01     11.23 o 
   7  12   6       58.49       32.71     22.24 o 
   8  12   6      558.72      594.85     37.42 o 
   9  12   6      189.98      146.00     26.23 o 
  10  12   6       64.81       49.03     25.45 o 
  11  12   6      118.27      120.04     28.71 o 
 -11  13   6       40.65       43.70     10.34 o 
 -10  13   6        1.78        0.82     10.03 o 
  -9  13   6       14.20       15.12      9.98 o 
  -8  13   6      151.94      163.39     13.02 o 
  -7  13   6      570.38      572.99     16.19 o 
  -6  13   6      469.21      489.18     15.31 o 
  -5  13   6       43.61       47.75      9.45 o 
  -4  13   6        4.87       10.05     10.04 o 
  -3  13   6      429.38      434.97     13.84 o 
  -2  13   6      650.54      653.22     18.56 o 
  -1  13   6       78.41       89.36      7.65 o 
   0  13   6       13.77       18.38      6.88 o 
   1  13   6       29.27       31.35      8.74 o 
   2  13   6      245.75      256.74     11.54 o 
   3  13   6       52.94       69.08      8.21 o 
   4  13   6        0.82        6.33     11.24 o 
   5  13   6      334.49      353.57     20.50 o 
   6  13   6      134.46      115.07     13.05 o 
   7  13   6      219.03      212.69     26.68 o 
   8  13   6        9.35      -10.58     23.63 o 
   9  13   6       75.21       52.67     24.29 o 
 -10  14   6      466.40      515.75     16.53 o 
  -9  14   6      776.71      828.68     19.34 o 
  -8  14   6      150.15      182.58     12.86 o 
  -7  14   6       54.36       56.65     12.42 o 
  -6  14   6      454.89      447.70     15.26 o 
  -5  14   6      862.27      874.51     30.20 o 
  -4  14   6      917.10      966.35     19.36 o 
  -3  14   6      120.92      135.78      9.60 o 
  -2  14   6       65.65       86.99      9.01 o 
  -1  14   6        9.01       12.26      7.57 o 
   0  14   6      260.60      286.05     15.16 o 
   1  14   6       13.49       10.98      8.61 o 
   2  14   6       89.71       78.49      9.16 o 
   3  14   6      703.04      684.39     19.35 o 
   4  14   6      879.21      862.89     21.79 o 
   5  14   6       34.84       28.64      8.17 o 
   6  14   6       38.27       43.93     15.47 o 
   8  14   6      496.10      472.23     34.76 o 
  -8  15   6       37.40       35.65     10.55 o 
  -7  15   6       54.66       66.71     10.55 o 
  -6  15   6        1.49       -0.04      9.61 o 
  -5  15   6      169.45      182.61     11.10 o 
  -4  15   6      249.58      264.82     15.62 o 
  -3  15   6      142.16      145.07     21.61 o 
  -2  15   6       14.95       24.02     10.76 o 
  -1  15   6       55.82       54.67      7.98 o 
   0  15   6      126.43      140.04     10.80 o 
   1  15   6      594.19      606.37     18.37 o 
   2  15   6      680.77      650.89     19.87 o 
   3  15   6      292.65      304.11     14.51 o 
   4  15   6      128.82      143.28     10.72 o 
   5  15   6        3.29       -1.32      8.86 o 
   6  15   6        1.51        8.91      8.49 o 
  -6  16   6       19.15       24.18     10.12 o 
  -5  16   6       15.89       21.47      9.95 o 
  -4  16   6       12.08        8.42      9.60 o 
  -3  16   6      131.47      142.12     10.28 o 
  -2  16   6        0.10       14.98     11.70 o 
  -1  16   6       46.05       55.09      9.14 o 
   0  16   6       36.04       40.97     10.01 o 
   1  16   6       14.24       19.23     10.75 o 
   2  16   6       43.15       44.61     10.74 o 
   3  16   6       20.86       17.32     10.27 o 
   4  16   6      161.83      170.14     16.95 o 
 -17   1   7      476.52      594.09     32.98 o 
 -16   1   7      560.30      669.13     35.97 o 
 -15   1   7        0.60       14.32     21.84 o 
 -14   1   7       34.80       40.08     21.28 o 
 -13   1   7      319.17      386.08     27.02 o 
 -12   1   7      198.65      220.42     24.82 o 
 -11   1   7       57.06       75.02     19.13 o 
 -10   1   7       86.01       87.93     11.75 o 
  -9   1   7      653.05      619.76     21.50 o 
  -8   1   7      387.19      368.77     12.93 o 
  -7   1   7     5362.75     5264.06     65.95 o 
  -6   1   7     2438.72     2510.57     31.30 o 
  -5   1   7     7400.32     7378.15     81.85 o 
  -4   1   7     7576.06     7666.78     84.64 o 
  -3   1   7     2758.82     2871.41     34.52 o 
  -2   1   7      200.08      194.10      6.34 o 
  -1   1   7      490.64      460.09      9.69 o 
   0   1   7     2765.19     2681.58     29.69 o 
   1   1   7     2788.19     2820.84     29.03 o 
   2   1   7      201.95      215.21      7.10 o 
   3   1   7        1.46       -0.33      5.77 o 
   4   1   7      117.26      113.28      7.70 o 
   5   1   7      591.25      565.05     12.98 o 
   6   1   7     2043.95     1980.40     33.45 o 
   7   1   7     1968.57     1917.38     42.88 o 
   8   1   7     2700.26     2639.73     39.72 o 
   9   1   7     1584.15     1518.99     26.50 o 
  10   1   7      325.61      307.94     12.77 o 
  11   1   7      158.99      173.57     11.95 o 
  12   1   7      340.98      326.79     14.08 o 
  13   1   7      501.59      540.09     18.71 o 
  14   1   7      397.86      409.05     15.62 o 
  15   1   7        7.65       -0.13     11.97 o 
 -17   2   7       87.27       86.45     23.79 o 
 -16   2   7        6.35       25.19     22.51 o 
 -15   2   7        1.16       22.07     38.92 o 
 -14   2   7      246.56      281.31     26.15 o 
 -13   2   7     1501.77     1678.03     72.49 o 
 -12   2   7     2236.46     2479.89     93.88 o 
 -11   2   7     4024.15     3914.41     82.74 o 
 -10   2   7     2366.68     2405.90     46.24 o 
  -9   2   7       62.53       84.13     11.24 o 
  -8   2   7     1774.63     1754.14     30.76 o 
  -7   2   7     2306.68     2326.26     37.44 o 
  -6   2   7      418.02      430.97     13.32 o 
  -5   2   7      265.01      269.78      8.37 o 
  -4   2   7       69.22       59.36      5.92 o 
  -3   2   7        4.14       -1.11      4.77 o 
  -2   2   7      306.42      299.89      7.86 o 
  -1   2   7      482.67      491.90     12.58 o 
   0   2   7     4041.22     3897.26     41.30 o 
   1   2   7    15185.26    15464.32    143.53 o 
   2   2   7    12045.43    12238.70    121.76 o 
   3   2   7     3008.30     2979.94     35.49 o 
   4   2   7       38.49       32.00      6.06 o 
   5   2   7     2454.50     2421.27     30.36 o 
   6   2   7     2455.69     2416.98     40.50 o 
   7   2   7      975.90      936.26     19.40 o 
   8   2   7     1916.25     1827.71     29.89 o 
   9   2   7       16.38        3.05      9.06 o 
  10   2   7      106.54      100.42     10.87 o 
  11   2   7      481.17      472.19     16.62 o 
  12   2   7       21.17       15.40     10.86 o 
  13   2   7      562.76      563.00     18.51 o 
  14   2   7      492.20      518.01     18.03 o 
  15   2   7      391.76      423.16     16.63 o 
 -16   3   7       63.05       91.33     23.70 o 
 -15   3   7       26.86       34.20     21.98 o 
 -14   3   7       57.45      109.18     22.83 o 
 -13   3   7       96.39      108.66     21.79 o 
 -12   3   7       88.47       88.95     13.59 o 
 -11   3   7        9.06       17.20     12.09 o 
 -10   3   7      691.39      699.88     55.15 o 
  -9   3   7      794.14      744.82     23.19 o 
  -8   3   7      202.94      203.14      9.20 o 
  -7   3   7      202.27      199.50     17.49 o 
  -6   3   7      935.47      952.25     17.88 o 
  -5   3   7      402.10      457.90     10.84 o 
  -4   3   7       14.84       26.17      6.00 o 
  -3   3   7        0.37       -4.17      4.76 o 
  -2   3   7       23.95       21.15      5.21 o 
  -1   3   7     1227.82     1110.63     15.39 o 
   0   3   7      510.04      461.95     10.99 o 
   1   3   7      379.85      407.76     12.61 o 
   2   3   7        7.67       20.32      5.18 o 
   3   3   7      813.24      815.18     14.32 o 
   4   3   7      221.07      224.75      7.93 o 
   5   3   7      137.54      145.66      9.46 o 
   6   3   7      279.98      274.32      9.88 o 
   7   3   7        9.69        2.71      7.71 o 
   8   3   7      143.02      150.04     11.50 o 
   9   3   7       33.28       42.23      9.93 o 
  10   3   7        4.11       -1.51      9.78 o 
  11   3   7        5.32        1.47     10.28 o 
  12   3   7      308.28      327.11     13.95 o 
  13   3   7      125.43      141.00     12.31 o 
  14   3   7      103.73       98.53     12.48 o 
  15   3   7       54.84       43.33     12.52 o 
 -16   4   7        0.50        8.59     29.39 o 
 -15   4   7       65.90      101.56     44.78 o 
 -14   4   7      109.04      123.54     30.03 o 
 -13   4   7     1175.98     1103.23     39.59 o 
 -12   4   7     2396.20     2439.74     40.35 o 
 -11   4   7     1427.40     1463.89     29.23 o 
 -10   4   7     2275.15     2238.48     37.23 o 
  -9   4   7     1328.12     1200.70     21.73 o 
  -8   4   7        0.91       -4.93      7.15 o 
  -7   4   7       39.73       48.18      7.53 o 
  -6   4   7     1374.97     1332.26     19.62 o 
  -5   4   7     2043.76     2009.53     26.02 o 
  -4   4   7      208.10      240.12      6.83 o 
  -3   4   7      177.57      183.67      6.33 o 
  -2   4   7     1586.22     1553.86     22.41 o 
  -1   4   7     1997.56     2024.97     29.50 o 
   0   4   7     4024.71     4223.73     59.86 o 
   1   4   7     2895.37     2900.88     32.10 o 
   2   4   7     2911.49     2923.98     35.02 o 
   3   4   7     2090.46     2121.18     24.90 o 
   4   4   7     3407.87     3448.01     40.56 o 
   5   4   7      295.62      301.05     10.07 o 
   6   4   7      848.31      821.62     16.37 o 
   7   4   7      743.88      783.99     16.53 o 
   8   4   7      111.69      103.08      9.80 o 
   9   4   7       24.50       18.53      9.47 o 
  10   4   7        0.51       -9.35      9.71 o 
  11   4   7      241.14      241.46     12.54 o 
  12   4   7        7.98        5.79     10.91 o 
  13   4   7      116.24      123.26     12.18 o 
  14   4   7       73.96       78.71     15.47 o 
 -16   5   7       83.44       98.02     34.42 o 
 -15   5   7        0.56       12.55     47.14 o 
 -14   5   7      403.50      469.09     25.37 o 
 -13   5   7       11.93       19.45     11.04 o 
 -12   5   7      398.66      447.47     16.67 o 
 -11   5   7       93.92       88.66     10.89 o 
 -10   5   7       13.18        4.55      9.55 o 
  -9   5   7      126.43      154.64      9.31 o 
  -8   5   7       90.44       82.97      8.75 o 
  -7   5   7     1976.07     1851.05     27.90 o 
  -6   5   7     6357.39     6131.46     68.91 o 
  -5   5   7     7514.97     7161.61     79.51 o 
  -4   5   7     6517.39     6255.85     76.87 o 
  -3   5   7       32.79       22.72      5.06 o 
  -2   5   7      541.13      480.51     10.75 o 
  -1   5   7     2627.10     2639.60     29.72 o 
   0   5   7     2291.39     2302.63     26.55 o 
   1   5   7     1571.83     1539.95     20.15 o 
   2   5   7      119.91      117.35      6.99 o 
   3   5   7      791.43      852.91     13.70 o 
   4   5   7       99.53      101.62      6.91 o 
   5   5   7      221.66      234.90      9.34 o 
   6   5   7      207.77      195.60      8.68 o 
   7   5   7     2037.92     2051.58     29.38 o 
   8   5   7     2783.20     2707.51     36.72 o 
   9   5   7     1052.84     1020.57     21.35 o 
  10   5   7       45.59       29.03     10.11 o 
  11   5   7      308.15      295.88     14.18 o 
  12   5   7      835.51      875.39     44.35 o 
  13   5   7      508.57      546.11     17.79 o 
  14   5   7       55.04       65.90     13.44 o 
 -16   6   7      152.36      165.43     24.87 o 
 -15   6   7       98.96      105.45     15.52 o 
 -14   6   7       14.79       17.76     20.98 o 
 -13   6   7       17.03       -5.27     10.76 o 
 -12   6   7      515.54      538.92     18.48 o 
 -11   6   7      413.78      418.02     19.31 o 
 -10   6   7      248.16      253.28     10.96 o 
  -9   6   7      172.85      163.65      9.68 o 
  -8   6   7     1144.02     1137.65     20.76 o 
  -7   6   7      619.40      596.60     14.46 o 
  -6   6   7     3098.13     2952.01     36.00 o 
  -5   6   7       55.22       53.26      7.26 o 
  -4   6   7     1231.93     1237.15     20.35 o 
  -3   6   7     1686.40     1633.85     24.37 o 
  -2   6   7     2340.46     2260.91     26.07 o 
  -1   6   7      603.51      628.51     23.48 o 
   0   6   7       45.05       45.39      5.98 o 
   1   6   7      890.03      850.99     15.70 o 
   2   6   7      839.73      811.81     14.13 o 
   3   6   7      120.98      107.47      7.94 o 
   4   6   7     1040.00     1025.03     14.96 o 
   5   6   7     3013.73     2949.42     38.44 o 
   6   6   7     1101.20     1166.84     23.48 o 
   7   6   7      949.84      987.56     18.08 o 
   8   6   7        0.93       -1.46      7.92 o 
   9   6   7      178.55      161.96     10.67 o 
  10   6   7      206.47      234.52     11.87 o 
  11   6   7      531.72      581.52     17.66 o 
  12   6   7      455.66      444.07     19.82 o 
  13   6   7        5.69      -13.95     13.73 o 
  14   6   7       12.78       13.52     14.56 o 
 -15   7   7      159.16      165.11     13.59 o 
 -14   7   7       61.67       76.14     14.87 o 
 -13   7   7      201.05      215.86     13.54 o 
 -12   7   7      184.27      170.22     12.69 o 
 -11   7   7       46.87       36.31     10.60 o 
 -10   7   7       51.88       44.53      9.20 o 
  -9   7   7      645.81      644.67     22.77 o 
  -8   7   7      819.27      785.01     17.57 o 
  -7   7   7      789.87      771.81     15.26 o 
  -6   7   7      604.71      591.38     16.92 o 
  -5   7   7     3306.24     3170.59     42.07 o 
  -4   7   7     2241.69     2161.09     30.57 o 
  -3   7   7      889.82      896.34     18.37 o 
  -2   7   7       21.82       23.55      7.03 o 
  -1   7   7        0.80        5.62      5.99 o 
   0   7   7      844.16      825.39     14.37 o 
   1   7   7       81.30       91.33      6.70 o 
   2   7   7     1024.40     1059.09     18.71 o 
   3   7   7     1996.23     1928.73     26.98 o 
   4   7   7      544.07      544.00     12.37 o 
   5   7   7       14.25        4.60     18.27 o 
   6   7   7     1042.36     1031.01     27.62 o 
   7   7   7      902.13      900.48     18.49 o 
   8   7   7      903.39      920.68     19.43 o 
   9   7   7      364.07      358.56     13.91 o 
  10   7   7       82.00       62.51     11.28 o 
  11   7   7      222.03      216.40     13.10 o 
  12   7   7        0.17       -2.81     30.23 o 
  13   7   7       47.06       50.79     14.80 o 
 -15   8   7       10.95       -9.29     11.86 o 
 -14   8   7        8.24       10.56     11.85 o 
 -13   8   7      423.77      407.64     16.01 o 
 -12   8   7      638.65      586.23     18.94 o 
 -11   8   7     1214.14     1224.54     26.05 o 
 -10   8   7      705.29      700.82     17.37 o 
  -9   8   7        3.55       10.10      8.37 o 
  -8   8   7       11.02       12.61      7.28 o 
  -7   8   7      468.06      477.88     17.61 o 
  -6   8   7     1575.21     1518.59     24.14 o 
  -5   8   7      113.97      111.17      8.33 o 
  -4   8   7       29.25       27.79      7.16 o 
  -3   8   7       74.40       55.12      7.13 o 
  -2   8   7       76.07       80.15      9.97 o 
  -1   8   7      116.19      104.99      8.07 o 
   0   8   7     1642.31     1587.41     23.85 o 
   1   8   7     4827.00     4683.96     58.80 o 
   2   8   7      889.09      906.67     14.79 o 
   3   8   7      828.37      831.72     15.28 o 
   4   8   7      318.62      332.57     11.43 o 
   5   8   7      233.69      217.09     14.18 o 
   6   8   7     1555.85     1601.81     37.86 o 
   7   8   7     1396.73     1434.17     33.29 o 
   8   8   7      139.34      151.23      9.10 o 
   9   8   7        3.96       13.84     13.30 o 
  10   8   7        1.53       -3.35     10.16 o 
  11   8   7       63.57       60.88     17.07 o 
  12   8   7       72.85       59.16     12.92 o 
  13   8   7      337.99      340.11     19.75 o 
 -14   9   7      123.40      130.81     20.93 o 
 -13   9   7      308.96      300.49     14.83 o 
 -12   9   7        1.73       10.02     11.30 o 
 -11   9   7      255.77      249.19     16.33 o 
 -10   9   7      732.18      703.26     25.69 o 
  -9   9   7      881.63      848.04     16.62 o 
  -8   9   7      530.58      518.34     13.42 o 
  -7   9   7       59.59       58.21      8.50 o 
  -6   9   7        9.44       15.67      8.06 o 
  -5   9   7     2032.16     1881.66     28.19 o 
  -4   9   7      153.98      144.58      8.82 o 
  -3   9   7      193.52      210.58     10.64 o 
  -2   9   7     1721.07     1645.14     33.53 o 
  -1   9   7     2056.65     2021.97     32.39 o 
   0   9   7     2917.76     2917.21     43.19 o 
   1   9   7      169.74      192.81      9.87 o 
   2   9   7       12.60       12.07      6.02 o 
   3   9   7      652.95      668.00     13.87 o 
   4   9   7     1380.43     1366.71     25.55 o 
   5   9   7     1339.46     1337.12     35.38 o 
   6   9   7      104.36      115.50     13.27 o 
   7   9   7      453.16      485.55     19.25 o 
   8   9   7      828.92      873.05     38.06 o 
   9   9   7       60.15       71.24     20.57 o 
  10   9   7        0.91        8.29     10.37 o 
  11   9   7      100.52      117.50     36.02 o 
  12   9   7      313.90      341.23     18.70 o 
 -13  10   7      166.63      182.72     20.68 o 
 -12  10   7      254.90      251.38     14.14 o 
 -11  10   7       98.43       88.42     10.12 o 
 -10  10   7      788.79      771.17     18.78 o 
  -9  10   7      270.69      266.81     10.36 o 
  -8  10   7      296.07      298.66     11.73 o 
  -7  10   7      779.83      694.91     18.34 o 
  -6  10   7        6.68        1.97      9.02 o 
  -5  10   7      615.90      602.22     15.14 o 
  -4  10   7      802.03      763.82     16.60 o 
  -3  10   7      998.29     1003.00     19.61 o 
  -2  10   7     1723.64     1657.34     25.38 o 
  -1  10   7      936.54      960.38     21.24 o 
   0  10   7      617.34      634.91     15.53 o 
   1  10   7      185.89      170.84      8.88 o 
   2  10   7      176.53      178.94      8.51 o 
   3  10   7      460.63      456.45     11.72 o 
   4  10   7      243.48      231.64     11.72 o 
   5  10   7      278.51      273.92     11.30 o 
   6  10   7      354.99      389.06     17.03 o 
   7  10   7       64.02       67.10     13.36 o 
   8  10   7       13.99       11.70     18.07 o 
   9  10   7      318.55      347.83     30.31 o 
  10  10   7      301.01      301.07     15.56 o 
  11  10   7      434.20      402.13     40.18 o 
 -12  11   7       43.44       37.75     10.30 o 
 -11  11   7       17.59        6.88      9.91 o 
 -10  11   7       27.07       42.47      9.08 o 
  -9  11   7        1.22        6.67      9.31 o 
  -8  11   7      319.18      261.10     14.55 o 
  -7  11   7       33.81       33.06      8.91 o 
  -6  11   7      868.82      822.91     18.04 o 
  -5  11   7     1436.37     1409.61     36.54 o 
  -4  11   7     1250.04     1241.35     21.63 o 
  -3  11   7      171.93      184.19      9.60 o 
  -2  11   7      134.97      133.21     10.15 o 
  -1  11   7      356.94      353.07     13.31 o 
   0  11   7     1328.01     1255.72     31.22 o 
   1  11   7      289.58      265.19     11.27 o 
   2  11   7       95.12       88.12     10.91 o 
   3  11   7      142.31      139.92      8.03 o 
   4  11   7       11.03       15.46      9.65 o 
   5  11   7       16.44       16.53      9.00 o 
   6  11   7        9.31       -9.10     12.49 o 
   7  11   7      316.26      292.67     20.32 o 
   8  11   7      139.61      142.25     26.95 o 
   9  11   7       89.51      113.10     26.15 o 
  10  11   7       28.14       24.87     25.11 o 
  11  11   7        2.52        8.93     25.15 o 
 -11  12   7      144.86      155.80     12.02 o 
 -10  12   7       20.70       23.94     10.32 o 
  -9  12   7       95.30       86.49     10.57 o 
  -8  12   7       74.19       82.97     10.10 o 
  -7  12   7      787.16      769.73     17.58 o 
  -6  12   7      449.03      450.57     21.08 o 
  -5  12   7      107.06      101.98      9.66 o 
  -4  12   7      315.77      326.78     11.56 o 
  -3  12   7      777.43      797.98     17.28 o 
  -2  12   7      710.19      753.32     16.61 o 
  -1  12   7      642.84      673.79     17.35 o 
   0  12   7        3.20        3.96      9.29 o 
   1  12   7      277.91      274.29     10.89 o 
   2  12   7      131.60      147.55      9.11 o 
   3  12   7        2.00        8.93      7.28 o 
   4  12   7       54.98       63.14      7.02 o 
   5  12   7      357.73      383.26     33.04 o 
   6  12   7      909.53      942.69     44.59 o 
   7  12   7      269.65      298.93     29.18 o 
   8  12   7        0.77       -1.67     24.52 o 
   9  12   7       87.20       68.85     26.34 o 
  10  12   7      261.69      283.71     30.27 o 
 -10  13   7      324.31      327.91     17.40 o 
  -9  13   7      652.74      633.23     17.25 o 
  -8  13   7      524.73      520.45     16.18 o 
  -7  13   7      164.24      175.74     11.22 o 
  -6  13   7       99.24      111.53     10.20 o 
  -5  13   7       30.02       38.67      9.22 o 
  -4  13   7       37.26       38.36      9.05 o 
  -3  13   7       92.73      105.95      9.24 o 
  -2  13   7      460.20      458.17     14.24 o 
  -1  13   7      566.67      562.61     16.37 o 
   0  13   7      163.14      148.75     11.67 o 
   1  13   7        6.02       10.69      8.45 o 
   2  13   7      351.28      314.01     12.44 o 
   3  13   7      703.53      670.63     16.77 o 
   4  13   7     1227.92     1187.80     22.38 o 
   5  13   7      730.63      761.49     35.53 o 
   7  13   7       16.57      -21.45     21.90 o 
   8  13   7        0.10      -44.72     22.36 o 
  -9  14   7       43.55       56.88     15.05 o 
  -8  14   7       38.56       53.05     10.53 o 
  -7  14   7       58.39       46.61     10.94 o 
  -6  14   7       64.28       74.41     12.89 o 
  -5  14   7      277.61      254.37     11.73 o 
  -4  14   7        4.70        7.99      9.13 o 
  -3  14   7       11.49       11.56      8.80 o 
  -2  14   7      256.96      240.12     10.69 o 
  -1  14   7       47.44       49.11      9.58 o 
   0  14   7      202.30      195.21     12.64 o 
   1  14   7       57.96       49.67     10.30 o 
   2  14   7       88.74       78.24     15.23 o 
   3  14   7       49.03       47.82      8.71 o 
   4  14   7        7.73       19.87     11.40 o 
   5  14   7       60.22       70.91      9.80 o 
  -7  15   7       21.77       31.00     10.47 o 
  -6  15   7       78.62       98.33     10.92 o 
  -5  15   7       42.52       48.64      9.95 o 
  -4  15   7       28.10       30.58      9.55 o 
  -3  15   7       30.97       50.85      9.59 o 
  -2  15   7      238.81      275.04     12.78 o 
  -1  15   7      309.01      324.96     18.68 o 
   0  15   7      536.52      568.45     25.32 o 
   1  15   7       41.11       49.91      9.76 o 
   2  15   7       17.79       25.85     12.37 o 
   3  15   7      245.10      283.60     17.98 o 
   4  15   7      314.20      342.59     14.58 o 
   5  15   7      210.14      240.37     12.82 o 
  -4  16   7      155.48      170.96     11.70 o 
  -3  16   7     1176.23     1233.76     39.26 o 
  -2  16   7      567.30      582.88     17.98 o 
  -1  16   7      117.82      129.77     17.28 o 
   0  16   7       23.87       39.12     16.35 o 
   1  16   7        0.26       -4.66     12.82 o 
   2  16   7        1.43        8.57     10.50 o 
 -16   0   8      309.53      379.86     42.69 o 
 -15   0   8      694.14      883.02     58.85 o 
 -14   0   8      194.78      245.49     36.92 o 
 -13   0   8        1.02       28.95     29.73 o 
 -12   0   8      452.92      496.46     41.83 o 
 -11   0   8     3250.89     3311.66    112.37 o 
 -10   0   8     3601.81     3797.40    123.03 o 
  -9   0   8     2452.85     2616.32     93.70 o 
  -8   0   8     6711.45     6667.55    189.57 o 
  -7   0   8      720.76      731.12     20.51 o 
  -6   0   8      687.01      656.71     19.47 o 
  -5   0   8    11085.28    11229.36    173.50 o 
  -4   0   8     1581.42     1538.59     30.85 o 
  -3   0   8     2941.72     2968.30     56.62 o 
  -2   0   8       32.22       31.10      8.51 o 
  -1   0   8      850.90      884.60     18.59 o 
   0   0   8     2187.13     2211.90     34.06 o 
   1   0   8       43.93       36.32      9.12 o 
   2   0   8     2404.72     2395.91     42.13 o 
   3   0   8     8812.18     8904.28    136.72 o 
   4   0   8     6024.04     6145.78     96.75 o 
   5   0   8     4021.51     4037.72     66.21 o 
   6   0   8      587.98      615.66     24.44 o 
   7   0   8      694.13      621.85     23.87 o 
   8   0   8     4470.50     4240.85     84.66 o 
   9   0   8      943.82      852.78     27.63 o 
  10   0   8      250.94      229.75     17.84 o 
  11   0   8       57.43       58.19     16.03 o 
  12   0   8       70.22       74.22     24.24 o 
  13   0   8        2.58      -10.54     16.48 o 
  14   0   8       76.28       74.50     22.32 o 
 -16   1   8       72.41       79.99     24.46 o 
 -15   1   8       46.22       33.87     22.89 o 
 -14   1   8       72.57       91.46     22.98 o 
 -13   1   8        1.55        8.54     25.11 o 
 -12   1   8       94.51       95.67     21.63 o 
 -11   1   8       66.35      139.92     21.53 o 
 -10   1   8        5.85       28.95     18.27 o 
  -9   1   8        7.51        5.54     11.46 o 
  -8   1   8      104.40       95.32     11.89 o 
  -7   1   8      172.62      169.78      8.80 o 
  -6   1   8      328.74      322.21      9.74 o 
  -5   1   8      579.17      548.19     13.08 o 
  -4   1   8     2776.11     2722.52     33.57 o 
  -3   1   8     2989.56     2903.98     35.37 o 
  -2   1   8     2512.33     2521.44     29.93 o 
  -1   1   8      347.88      361.72     14.93 o 
   0   1   8      360.12      399.54      9.37 o 
   1   1   8     2420.49     2503.16     28.46 o 
   2   1   8      359.62      324.04     15.67 o 
   3   1   8      996.04      973.67     19.64 o 
   4   1   8      187.59      180.46     12.95 o 
   5   1   8        1.76        7.44      7.46 o 
   6   1   8      489.24      481.82     30.79 o 
   7   1   8        0.23      -17.39      8.92 o 
   8   1   8      214.42      203.34     11.54 o 
   9   1   8     1060.98     1061.44     22.54 o 
  10   1   8      972.99      910.04     21.00 o 
  11   1   8      526.40      514.80     17.39 o 
  12   1   8        4.84        4.57     11.25 o 
  13   1   8        1.77        1.00     11.61 o 
  14   1   8      149.52      158.52     13.41 o 
 -16   2   8        2.07       22.42     37.99 o 
 -15   2   8      492.05      602.30     33.39 o 
 -14   2   8       17.96       22.50     30.77 o 
 -13   2   8      173.79      169.29     23.66 o 
 -12   2   8        6.75       -8.03     19.59 o 
 -11   2   8      708.49      700.95     29.16 o 
 -10   2   8      790.69      811.61     24.97 o 
  -9   2   8     1146.93     1133.37     28.72 o 
  -8   2   8      942.14      964.51     39.89 o 
  -7   2   8      148.92      151.58     10.42 o 
  -6   2   8       10.71       27.84      7.25 o 
  -5   2   8     1011.31      996.04     21.96 o 
  -4   2   8       50.23       47.64      5.99 o 
  -3   2   8      779.11      786.63     14.10 o 
  -2   2   8      699.41      726.51     14.11 o 
  -1   2   8       36.27       26.12      5.55 o 
   0   2   8      511.76      486.83     11.53 o 
   1   2   8      473.76      498.52     11.07 o 
   2   2   8      531.13      589.89     13.04 o 
   3   2   8      872.74      907.59     15.86 o 
   4   2   8      321.38      344.68     11.12 o 
   5   2   8      107.47      115.24      8.73 o 
   6   2   8        2.01        3.93      9.07 o 
   7   2   8        0.52      -10.59      8.92 o 
   8   2   8       10.85       16.05      9.83 o 
   9   2   8       18.02       28.37     10.36 o 
  10   2   8      191.38      198.90     12.37 o 
  11   2   8        4.07       13.22     10.80 o 
  12   2   8        2.78       -8.38     11.29 o 
  13   2   8       17.56       14.72     11.65 o 
  14   2   8       25.43       18.00     12.29 o 
 -16   3   8      984.44     1063.23     72.64 o 
 -15   3   8     1646.22     1900.08     99.86 o 
 -14   3   8      636.70      667.31     35.37 o 
 -13   3   8        0.96       -4.44     20.84 o 
 -12   3   8      333.08      342.78     17.43 o 
 -11   3   8      596.09      587.85     21.14 o 
 -10   3   8      107.59      133.34     14.30 o 
  -9   3   8      533.41      493.56     25.23 o 
  -8   3   8      108.10      102.23     10.15 o 
  -7   3   8      130.67      114.57     10.16 o 
  -6   3   8       10.65        3.34      8.29 o 
  -5   3   8     6717.24     6551.13     91.38 o 
  -4   3   8     3164.50     3213.58     35.53 o 
  -3   3   8     9288.51     9073.65     92.04 o 
  -2   3   8     9907.36     9882.82     99.85 o 
  -1   3   8      973.12     1031.68     15.39 o 
   0   3   8       70.89       69.76      5.75 o 
   1   3   8      300.26      306.67      9.24 o 
   2   3   8     4152.72     4015.57     46.42 o 
   3   3   8     1698.18     1683.73     30.92 o 
   4   3   8      516.64      565.16     14.14 o 
   5   3   8      236.49      261.20     10.16 o 
   6   3   8       15.36       13.69      7.95 o 
   7   3   8       15.08        8.08      9.25 o 
   8   3   8      452.62      456.33     15.77 o 
   9   3   8     1130.54     1076.54     22.41 o 
  10   3   8     1138.03     1174.59     23.81 o 
  11   3   8      766.15      757.89     25.91 o 
  12   3   8       64.84       51.98     11.60 o 
  13   3   8       87.44       95.20     12.44 o 
  14   3   8      128.70      144.72     13.17 o 
 -16   4   8       10.27       13.57     22.79 o 
 -15   4   8       22.97       40.26     22.94 o 
 -14   4   8      158.16      171.47     24.45 o 
 -13   4   8       62.93       75.26     25.02 o 
 -12   4   8       33.74       66.82     14.23 o 
 -11   4   8      769.34      725.50     25.32 o 
 -10   4   8     1132.69     1088.96     41.49 o 
  -9   4   8     2957.78     2772.00     44.24 o 
  -8   4   8      895.44      831.92     20.91 o 
  -7   4   8      284.94      276.68     12.16 o 
  -6   4   8       41.59       32.35      8.66 o 
  -5   4   8     1476.91     1383.85     25.95 o 
  -4   4   8     3096.73     2934.38     44.84 o 
  -3   4   8      207.47      177.28      7.98 o 
  -2   4   8       66.88       74.31      6.06 o 
  -1   4   8       77.08       73.13      7.60 o 
   0   4   8      299.86      315.42      8.63 o 
   1   4   8       21.40       24.83      6.17 o 
   2   4   8      287.51      277.72     14.06 o 
   3   4   8     1621.90     1592.96     23.93 o 
   4   4   8      787.32      789.30     16.15 o 
   5   4   8      385.82      364.28     11.39 o 
   6   4   8       97.35       93.45      9.70 o 
   7   4   8      627.73      617.99     18.16 o 
   8   4   8     1196.24     1185.29     25.64 o 
   9   4   8      322.56      378.64     21.68 o 
  10   4   8       33.08       20.04     10.50 o 
  11   4   8       54.52       61.98     11.38 o 
  12   4   8        6.48        4.18     11.12 o 
  13   4   8      126.93      137.27     12.61 o 
 -15   5   8       22.97      -14.77     21.82 o 
 -14   5   8      130.58      148.50     24.21 o 
 -13   5   8      155.93      143.37     16.05 o 
 -12   5   8       51.90       44.69     14.20 o 
 -11   5   8        6.63       19.28     13.34 o 
 -10   5   8      128.55      135.71     14.05 o 
  -9   5   8       26.88       38.24     10.37 o 
  -8   5   8      396.30      387.51     14.54 o 
  -7   5   8       67.12       60.70      9.71 o 
  -6   5   8     2332.80     2214.12     36.37 o 
  -5   5   8      874.69      863.68     20.02 o 
  -4   5   8        7.29       13.97      7.94 o 
  -3   5   8      155.38      186.38      9.59 o 
  -2   5   8     1116.20     1061.31     17.14 o 
  -1   5   8      682.43      681.92     12.65 o 
   0   5   8      213.83      231.98      9.50 o 
   1   5   8      150.86      148.82      7.44 o 
   2   5   8       17.12       25.11      6.22 o 
   3   5   8      512.47      486.17     23.81 o 
   4   5   8       18.11       23.08      7.18 o 
   5   5   8     1107.09     1101.85     19.12 o 
   6   5   8      698.02      688.47     15.83 o 
   7   5   8      609.54      628.04     15.66 o 
   8   5   8      207.73      203.13     10.51 o 
   9   5   8       23.12       24.74     10.06 o 
  10   5   8      130.05      129.41     11.52 o 
  11   5   8       62.66       58.87     11.13 o 
  12   5   8       13.69      -10.97     12.56 o 
  13   5   8       25.19       -3.05     11.99 o 
 -15   6   8       34.18       63.54     23.10 o 
 -14   6   8       31.25       28.50     15.16 o 
 -13   6   8        7.55       18.92     14.63 o 
 -12   6   8      518.65      493.97     36.53 o 
 -11   6   8      896.51      872.67     40.27 o 
 -10   6   8     2150.74     2075.50     36.19 o 
  -9   6   8     2306.12     2166.07     36.98 o 
  -8   6   8     1422.96     1328.31     26.70 o 
  -7   6   8       21.79       25.67      9.52 o 
  -6   6   8      500.98      494.62     16.15 o 
  -5   6   8       26.45       40.87      8.99 o 
  -4   6   8      819.61      783.84     18.69 o 
  -3   6   8     1306.49     1242.45     23.59 o 
  -2   6   8      108.48      119.29      8.61 o 
  -1   6   8       10.58       22.53      6.13 o 
   0   6   8      178.37      179.81      8.46 o 
   1   6   8      996.68     1039.89     18.62 o 
   2   6   8     1851.33     1845.40     26.58 o 
   3   6   8     4878.28     4741.05     58.59 o 
   4   6   8     3727.33     3682.98     46.87 o 
   5   6   8      458.51      491.70     13.22 o 
   6   6   8       32.81       35.88      7.74 o 
   7   6   8      484.01      496.08     15.39 o 
   8   6   8      337.07      349.09     12.61 o 
   9   6   8     1203.40     1214.33     27.48 o 
  10   6   8      396.24      384.92     17.17 o 
  11   6   8       15.39        9.94     10.73 o 
  12   6   8        8.79       37.83     12.41 o 
  13   6   8       32.37       34.89     16.07 o 
 -14   7   8       62.72      106.72     19.40 o 
 -13   7   8       94.26      120.03     34.56 o 
 -12   7   8      453.17      455.40     20.70 o 
 -11   7   8      429.18      388.14     19.65 o 
 -10   7   8      207.54      201.95     11.12 o 
  -9   7   8       28.84       22.26      7.90 o 
  -8   7   8      545.58      518.13     13.79 o 
  -7   7   8      778.45      792.34     36.86 o 
  -6   7   8       16.68       19.41      9.16 o 
  -5   7   8      291.45      259.65     15.68 o 
  -4   7   8     1447.89     1351.98     25.44 o 
  -3   7   8     2057.69     1991.17     32.87 o 
  -2   7   8     2993.27     2765.35     41.96 o 
  -1   7   8       42.33       34.85      7.47 o 
   0   7   8      238.72      263.26     12.74 o 
   1   7   8     2874.06     2878.56     51.50 o 
   2   7   8     3550.33     3447.94     49.78 o 
   3   7   8      890.40      879.64     20.18 o 
   4   7   8       40.61       40.80      8.12 o 
   5   7   8      733.95      747.30     16.97 o 
   6   7   8      418.61      446.08     13.72 o 
   7   7   8      168.76      190.29     10.02 o 
   8   7   8       36.82       75.67     16.71 o 
   9   7   8      392.56      395.31     18.89 o 
  10   7   8      518.32      487.41     19.90 o 
  11   7   8      393.02      367.77     16.72 o 
  12   7   8       56.17       46.16     12.28 o 
 -14   8   8      238.42      224.24     37.24 o 
 -13   8   8      199.66      232.29     23.45 o 
 -12   8   8      422.91      423.52     16.40 o 
 -11   8   8       54.59       56.83     11.80 o 
 -10   8   8        0.57       -2.82      8.37 o 
  -9   8   8       11.64        0.29      8.18 o 
  -8   8   8      365.20      359.27     17.57 o 
  -7   8   8      826.92      745.70     16.67 o 
  -6   8   8       44.72       30.51      8.47 o 
  -5   8   8      586.65      538.98     16.65 o 
  -4   8   8      488.39      435.52     15.28 o 
  -3   8   8      411.22      386.52     14.02 o 
  -2   8   8      536.32      558.64     15.44 o 
  -1   8   8     1447.57     1475.27     25.95 o 
   0   8   8     1538.07     1470.98     48.08 o 
   1   8   8     1426.34     1461.75     25.53 o 
   2   8   8       32.40       37.48      7.80 o 
   3   8   8       16.94       33.96      7.16 o 
   4   8   8        0.04       11.51      7.12 o 
   5   8   8       99.67      104.93      7.96 o 
   6   8   8       54.59       69.32     11.49 o 
   7   8   8      490.16      476.33     21.17 o 
   8   8   8      224.70      246.43     11.03 o 
   9   8   8       18.45       25.83      9.50 o 
  10   8   8        9.01        9.40     10.96 o 
  11   8   8       78.13       63.49     12.49 o 
  12   8   8      149.85      180.54     31.60 o 
 -13   9   8       94.84       90.49     14.84 o 
 -12   9   8       42.74       49.32     10.17 o 
 -11   9   8      136.91      124.29     10.66 o 
 -10   9   8      317.60      316.34     12.06 o 
  -9   9   8      410.38      374.91     12.17 o 
  -8   9   8       60.14       61.99      9.31 o 
  -7   9   8      193.59      169.43     11.37 o 
  -6   9   8      931.13      859.74     20.24 o 
  -5   9   8      143.20      151.47     10.49 o 
  -4   9   8      461.43      454.13     15.23 o 
  -3   9   8     1602.41     1579.66     40.00 o 
  -2   9   8      767.88      822.75     19.11 o 
  -1   9   8      688.07      685.27     16.80 o 
   0   9   8       52.54       57.35      9.72 o 
   1   9   8        2.34        6.68      9.35 o 
   2   9   8      267.32      269.03     13.90 o 
   3   9   8      514.08      520.97     14.59 o 
   4   9   8      328.10      349.10     11.74 o 
   5   9   8      790.80      783.16     17.08 o 
   6   9   8      342.85      338.52     16.90 o 
   7   9   8      386.67      377.42     14.27 o 
   8   9   8      136.53      153.46     11.81 o 
   9   9   8      156.05      164.10     11.34 o 
  10   9   8      237.94      231.65     14.07 o 
  11   9   8       19.24       27.33     11.92 o 
 -13  10   8       88.50       77.00     11.96 o 
 -12  10   8        1.29       -4.21     10.03 o 
 -11  10   8        9.65       15.44     11.00 o 
 -10  10   8      311.25      300.79     15.33 o 
  -9  10   8      594.32      537.98     16.03 o 
  -8  10   8      408.21      421.05     14.33 o 
  -7  10   8       14.18        4.63     10.15 o 
  -6  10   8      568.68      518.48     15.20 o 
  -5  10   8     1434.00     1416.79     23.72 o 
  -4  10   8      575.96      556.32     16.51 o 
  -3  10   8      412.83      381.68     15.00 o 
  -2  10   8      107.35      112.01      9.77 o 
  -1  10   8      261.20      278.86     11.26 o 
   0  10   8      194.25      207.86     11.90 o 
   1  10   8       54.70       73.10     11.16 o 
   2  10   8       81.90       85.00      9.40 o 
   3  10   8     1420.32     1371.02     28.23 o 
   4  10   8      577.76      561.35     14.83 o 
   5  10   8      114.67      108.11     13.60 o 
   6  10   8       28.29       35.28     13.51 o 
   7  10   8      282.61      303.89     17.53 o 
   8  10   8     1215.75     1316.30     31.25 o 
   9  10   8      496.28      560.32     19.71 o 
  10  10   8      122.89      121.81     11.94 o 
 -12  11   8      131.02      156.19     11.80 o 
 -11  11   8      320.94      303.62     24.22 o 
 -10  11   8      124.08      144.65     11.26 o 
  -9  11   8      195.01      190.20     13.76 o 
  -8  11   8      581.47      542.27     22.25 o 
  -7  11   8     1286.67     1261.08     22.75 o 
  -6  11   8      500.33      507.54     15.12 o 
  -5  11   8      329.79      317.19     11.85 o 
  -4  11   8      416.45      418.78     15.18 o 
  -3  11   8       44.22       41.42      9.76 o 
  -2  11   8        0.15        0.12      8.77 o 
  -1  11   8       26.32       26.83     10.65 o 
   0  11   8      538.87      518.00     18.35 o 
   1  11   8     1025.55     1016.84     27.65 o 
   2  11   8      129.14      133.11     10.48 o 
   3  11   8      114.25      110.04      9.62 o 
   4  11   8       64.80       81.02     13.85 o 
   5  11   8      366.29      349.45     16.95 o 
   6  11   8      718.72      734.73     39.53 o 
   7  11   8      215.08      240.79     16.26 o 
   8  11   8       81.50       66.58     24.57 o 
   9  11   8       41.49       21.13     24.63 o 
 -11  12   8      158.36      150.07     15.88 o 
 -10  12   8      281.75      288.57     12.91 o 
  -9  12   8      184.78      196.32     17.42 o 
  -8  12   8      146.61      127.43     10.90 o 
  -7  12   8      152.98      163.68     11.03 o 
  -6  12   8       41.09       39.48      9.68 o 
  -5  12   8      306.64      294.27     11.85 o 
  -4  12   8      109.79      105.65     10.92 o 
  -3  12   8      122.04      114.03     11.76 o 
  -2  12   8      275.48      251.09     12.96 o 
  -1  12   8      500.14      463.67     23.70 o 
   0  12   8      276.16      250.32     22.09 o 
   1  12   8      315.29      311.97     23.41 o 
   2  12   8      375.66      384.77     16.62 o 
   3  12   8       41.90       33.57      9.20 o 
   4  12   8      101.86       99.92     13.73 o 
   5  12   8       11.92       -2.80     34.06 o 
   6  12   8       22.57       50.17     17.81 o 
   7  12   8        0.11       18.37     24.35 o 
   8  12   8        0.83      -29.04     23.07 o 
  -9  13   8        2.34       -0.42     10.51 o 
  -8  13   8        9.04        3.08     10.03 o 
  -7  13   8      159.79      177.51     11.53 o 
  -6  13   8      187.23      209.91     11.53 o 
  -5  13   8       28.84       35.67      9.50 o 
  -4  13   8      157.53      158.94     13.59 o 
  -3  13   8      403.99      364.81     15.25 o 
  -2  13   8      205.25      204.07     11.52 o 
  -1  13   8        9.64        6.21     11.32 o 
   0  13   8       27.80       30.57     11.16 o 
   1  13   8      207.67      205.19     12.64 o 
   2  13   8     1001.25     1077.61     25.54 o 
   3  13   8      296.84      298.47     14.56 o 
   4  13   8       16.05       12.99      8.60 o 
   5  13   8        0.86        2.78      8.65 o 
  -7  14   8      145.01      182.13     11.94 o 
  -6  14   8      369.16      372.01     13.53 o 
  -5  14   8       98.25       94.45     15.87 o 
  -4  14   8      128.21      134.96     11.94 o 
  -3  14   8       30.55       26.08     10.35 o 
  -2  14   8      318.85      316.65     15.51 o 
  -1  14   8     1066.27     1086.05     34.87 o 
   0  14   8     1032.67     1071.20     26.28 o 
   1  14   8      289.46      313.89     16.01 o 
   2  14   8       27.65       37.79     12.08 o 
   3  14   8       53.30       55.94     11.22 o 
   4  14   8        4.70       -0.81     10.29 o 
   5  14   8        5.50       -2.24      9.88 o 
  -5  15   8       27.10       26.81     11.35 o 
  -4  15   8        7.81        9.17     10.74 o 
  -3  15   8        5.33       -7.87     17.70 o 
  -2  15   8       10.34       10.11     15.58 o 
  -1  15   8       10.87       18.12     11.86 o 
   0  15   8       60.94       69.65     20.30 o 
   1  15   8       42.71       55.47     19.51 o 
   2  15   8        1.76        9.22     13.86 o 
   3  15   8       22.83       37.34     11.84 o 
 -15   1   9      695.96      784.17     40.59 o 
 -14   1   9      649.59      657.69     35.64 o 
 -13   1   9     1292.44     1443.36     48.58 o 
 -12   1   9      622.38      671.73     34.36 o 
 -11   1   9        3.03       -1.07     23.28 o 
 -10   1   9      523.16      607.26     30.33 o 
  -9   1   9     1064.76     1063.94     35.12 o 
  -8   1   9      341.45      383.74     17.93 o 
  -7   1   9      131.99      138.77     13.26 o 
  -6   1   9       73.95       68.47      8.84 o 
  -5   1   9      175.28      172.90      9.98 o 
  -4   1   9      347.67      348.54     10.03 o 
  -3   1   9     2436.28     2467.95     28.96 o 
  -2   1   9     1424.16     1509.19     20.11 o 
  -1   1   9     5933.65     5917.29     57.50 o 
   0   1   9     7330.46     7433.89     81.37 o 
   1   1   9      444.78      472.55     12.85 o 
   2   1   9       90.07       94.26      7.72 o 
   3   1   9      738.06      762.12     15.33 o 
   4   1   9     1814.58     1750.77     35.70 o 
   5   1   9     1959.11     1938.87     36.13 o 
   6   1   9      100.71      109.45     10.45 o 
   7   1   9        1.90       -0.67      9.37 o 
   8   1   9        3.72       -5.00     10.97 o 
   9   1   9        0.02       -8.27     10.25 o 
  10   1   9       25.31       34.75     11.02 o 
  11   1   9      218.97      224.16     12.86 o 
  12   1   9      555.88      559.31     29.62 o 
  13   1   9      439.51      404.38     19.29 o 
 -15   2   9      136.45      161.02     25.59 o 
 -14   2   9      352.50      427.13     47.92 o 
 -13   2   9       42.31       55.53     22.21 o 
 -12   2   9       27.70       62.86     21.67 o 
 -11   2   9       30.03       65.46     20.77 o 
 -10   2   9      173.44      168.61     20.30 o 
  -9   2   9     1348.89     1269.35     48.57 o 
  -8   2   9     3395.81     3315.75     51.20 o 
  -7   2   9     3191.21     3190.45     49.37 o 
  -6   2   9     1935.02     1916.01     33.38 o 
  -5   2   9       48.96       50.70      6.68 o 
  -4   2   9       43.38       48.92      6.56 o 
  -3   2   9      458.26      467.94     11.04 o 
  -2   2   9     2719.43     2632.10     30.32 o 
  -1   2   9     2862.02     2718.19     31.05 o 
   0   2   9       41.84       40.46      6.59 o 
   1   2   9      683.85      671.07     14.12 o 
   2   2   9      184.63      193.28      8.67 o 
   3   2   9      406.05      425.34     27.71 o 
   4   2   9      944.03      991.18     21.13 o 
   5   2   9     4833.41     4737.80     59.32 o 
   6   2   9     1098.60     1081.58     23.34 o 
   7   2   9      430.43      453.61     15.58 o 
   8   2   9       62.92       64.84     10.50 o 
   9   2   9      191.21      180.24     12.20 o 
  10   2   9      788.87      757.11     20.25 o 
  11   2   9      963.71      942.01     27.17 o 
  12   2   9       41.70       53.05     11.92 o 
  13   2   9       42.39       46.93     12.23 o 
 -15   3   9       56.10       69.47     23.70 o 
 -14   3   9        9.13       34.09     22.40 o 
 -13   3   9       41.41       58.83     39.20 o 
 -12   3   9       21.39       55.34     21.68 o 
 -11   3   9      661.22      684.66     23.66 o 
 -10   3   9      154.95      147.42     14.79 o 
  -9   3   9     1044.16      967.00     28.08 o 
  -8   3   9       50.35       45.76     10.37 o 
  -7   3   9      742.67      746.21     26.43 o 
  -6   3   9      117.41      148.93     10.76 o 
  -5   3   9      462.94      441.23     22.37 o 
  -4   3   9       33.18       42.41      6.91 o 
  -3   3   9      366.59      393.32     10.36 o 
  -2   3   9      414.52      410.16     10.74 o 
  -1   3   9      460.47      407.89     10.77 o 
   0   3   9      321.36      313.49     10.02 o 
   1   3   9      329.67      315.15     11.83 o 
   2   3   9      509.23      517.15     14.55 o 
   3   3   9      625.78      637.64     18.07 o 
   4   3   9      554.33      547.84     14.61 o 
   5   3   9      519.25      588.57     35.83 o 
   6   3   9       90.70      108.69      9.56 o 
   7   3   9      103.68      121.84     13.02 o 
   8   3   9      179.07      180.46     11.66 o 
   9   3   9        9.12       16.35     10.55 o 
  10   3   9      234.00      241.27     19.49 o 
  11   3   9        6.91       -2.89     11.14 o 
  12   3   9       32.21       32.81     14.71 o 
  13   3   9      103.21      100.00     12.59 o 
 -15   4   9       10.44       17.42     22.26 o 
 -14   4   9        6.08       14.84     21.96 o 
 -13   4   9       85.82      119.97     24.63 o 
 -12   4   9        2.67       18.94     14.16 o 
 -11   4   9      326.47      292.47     17.51 o 
 -10   4   9      630.92      618.21     28.05 o 
  -9   4   9     1367.19     1324.64     27.24 o 
  -8   4   9     1760.72     1669.83     47.03 o 
  -7   4   9     1811.93     1860.51     34.33 o 
  -6   4   9     3143.82     2888.96     45.26 o 
  -5   4   9     1056.71     1011.04     24.83 o 
  -4   4   9      850.67      792.61     19.74 o 
  -3   4   9      432.10      429.70     12.52 o 
  -2   4   9      469.30      465.29     11.46 o 
  -1   4   9      219.38      234.60      8.78 o 
   0   4   9      187.06      185.30      9.11 o 
   1   4   9        5.27       -0.88      7.50 o 
   2   4   9      532.67      494.21     13.92 o 
   3   4   9      231.31      249.79     10.02 o 
   4   4   9       73.93       91.60      8.78 o 
   5   4   9     1669.09     1616.32     26.67 o 
   6   4   9     1982.60     2007.56     29.41 o 
   7   4   9      253.74      282.52     23.74 o 
   8   4   9       15.95       14.74     10.31 o 
   9   4   9      223.53      229.50     12.60 o 
  10   4   9      197.07      185.17     12.54 o 
  11   4   9      222.68      218.36     13.32 o 
  12   4   9      208.71      198.55     13.01 o 
 -15   5   9      752.22      862.77     57.56 o 
 -14   5   9      931.50      948.76     83.46 o 
 -13   5   9      840.28      864.33     47.93 o 
 -12   5   9      800.10      809.48     27.22 o 
 -11   5   9       23.88       52.70     18.65 o 
 -10   5   9      199.00      207.40     15.75 o 
  -9   5   9      599.63      582.79     19.11 o 
  -8   5   9      434.13      438.85     16.32 o 
  -7   5   9      357.16      359.20     13.98 o 
  -6   5   9       14.97        5.61      9.22 o 
  -5   5   9      302.91      286.87     12.39 o 
  -4   5   9        0.83       -2.62      8.60 o 
  -3   5   9      804.99      732.31     21.84 o 
  -2   5   9     1267.85     1272.84     24.21 o 
  -1   5   9     3126.67     3160.13     42.23 o 
   0   5   9     3347.09     3327.25     42.24 o 
   1   5   9      475.65      478.41     20.13 o 
   2   5   9      354.83      363.17     13.46 o 
   3   5   9      673.61      639.78     14.60 o 
   4   5   9     1679.89     1616.70     24.93 o 
   5   5   9      354.70      354.76     12.18 o 
   6   5   9      846.69      775.91     19.43 o 
   7   5   9        2.40       13.36      8.94 o 
   8   5   9       86.29       97.97     10.14 o 
   9   5   9      109.81      112.55     11.42 o 
  10   5   9       13.26       21.96     11.14 o 
  11   5   9      448.66      467.37     16.72 o 
  12   5   9      361.52      343.03     24.77 o 
 -14   6   9        1.90       35.16     15.54 o 
 -13   6   9       37.48       66.74     15.77 o 
 -12   6   9      477.20      517.75     24.16 o 
 -11   6   9       66.32       52.55     16.94 o 
 -10   6   9       70.78       76.87     14.32 o 
  -9   6   9       18.31       21.87     10.71 o 
  -8   6   9      342.49      341.14     17.05 o 
  -7   6   9      551.59      533.73     17.62 o 
  -6   6   9       24.61       33.28      9.73 o 
  -5   6   9        8.94       11.30      9.16 o 
  -4   6   9      194.92      179.27     10.79 o 
  -3   6   9     1366.84     1295.23     24.79 o 
  -2   6   9      850.53      780.56     18.47 o 
  -1   6   9      568.03      528.82     18.15 o 
   0   6   9      199.76      225.60     10.20 o 
   1   6   9     1253.59     1267.43     23.64 o 
   2   6   9      672.36      675.98     16.58 o 
   3   6   9      224.15      216.30     17.32 o 
   4   6   9       75.87       86.05      8.41 o 
   5   6   9      431.06      407.45     12.61 o 
   6   6   9      377.58      359.59     12.47 o 
   7   6   9       71.22       67.67      9.25 o 
   8   6   9       46.19       73.50      9.87 o 
   9   6   9      517.99      554.85     17.59 o 
  10   6   9      557.10      613.85     23.67 o 
  11   6   9      291.99      310.80     15.85 o 
  12   6   9        6.10       -5.48     12.43 o 
 -14   7   9      117.53      122.12     16.94 o 
 -13   7   9      179.87      185.53     17.50 o 
 -12   7   9      162.82      159.97     16.57 o 
 -11   7   9       16.58       11.72     14.17 o 
 -10   7   9       30.04       19.99     11.40 o 
  -9   7   9        8.79       11.86     11.04 o 
  -8   7   9      172.04      172.07     12.43 o 
  -7   7   9      499.52      453.76     16.40 o 
  -6   7   9      687.10      619.14     18.21 o 
  -5   7   9      367.28      361.98     14.30 o 
  -4   7   9      792.93      714.53     19.01 o 
  -3   7   9     1848.82     1752.06     31.22 o 
  -2   7   9     1702.70     1630.43     28.58 o 
  -1   7   9      606.23      633.62     20.34 o 
   0   7   9      582.35      615.55     19.43 o 
   1   7   9      222.19      254.46     10.78 o 
   2   7   9       83.76       86.72      9.76 o 
   3   7   9       36.41       21.48     10.08 o 
   4   7   9      226.38      220.02     12.75 o 
   5   7   9      953.68      889.84     19.43 o 
   6   7   9        9.14       12.14      9.00 o 
   7   7   9       63.66       83.28     11.51 o 
   8   7   9      177.83      175.62     11.56 o 
   9   7   9      303.21      326.11     15.02 o 
  10   7   9      175.96      164.68     20.54 o 
  11   7   9      114.77      114.88     13.06 o 
 -13   8   9       12.16       30.63     15.85 o 
 -12   8   9        3.04        7.74     14.81 o 
 -11   8   9       55.01       72.27     15.30 o 
 -10   8   9       85.51       59.84     12.00 o 
  -9   8   9      693.06      683.86     20.50 o 
  -8   8   9      793.63      742.28     20.47 o 
  -7   8   9     1742.52     1606.69     30.13 o 
  -6   8   9      783.01      744.98     25.30 o 
  -5   8   9       68.25       66.28     10.36 o 
  -4   8   9      371.68      365.44     13.87 o 
  -3   8   9     2376.55     2216.05     36.11 o 
  -2   8   9      652.64      613.50     16.90 o 
  -1   8   9     1670.44     1550.40     32.19 o 
   0   8   9       85.26       81.45     10.61 o 
   1   8   9        1.16        1.01      9.60 o 
   2   8   9       39.42       51.07      9.21 o 
   3   8   9       12.14        6.11      8.80 o 
   4   8   9      486.28      457.35     14.49 o 
   5   8   9      762.48      806.74     18.34 o 
   6   8   9      801.09      854.09     20.49 o 
   7   8   9      536.84      521.94     15.88 o 
   8   8   9       58.23       59.34     11.85 o 
   9   8   9       49.19       48.45     10.66 o 
  10   8   9      593.27      617.82     37.03 o 
  11   8   9      162.95      162.12     13.47 o 
 -12   9   9        2.39        8.51     22.02 o 
 -11   9   9      326.03      347.53     22.25 o 
 -10   9   9      323.18      292.49     15.09 o 
  -9   9   9      816.49      757.71     21.18 o 
  -8   9   9      153.23      150.98     12.65 o 
  -7   9   9       47.71       47.17     11.09 o 
  -6   9   9      197.01      199.86     12.25 o 
  -5   9   9     1156.68     1149.32     24.46 o 
  -4   9   9     1315.20     1329.57     26.14 o 
  -3   9   9       20.95       12.71      9.01 o 
  -2   9   9      382.02      289.73     13.98 o 
  -1   9   9      288.84      262.06     13.30 o 
   0   9   9       77.94       84.44     10.85 o 
   1   9   9       55.17       43.73     10.22 o 
   2   9   9      281.02      287.97     14.35 o 
   3   9   9     1436.33     1432.08     34.34 o 
   4   9   9      712.83      716.55     22.85 o 
   5   9   9      544.45      539.83     15.81 o 
   6   9   9        6.89       26.13      8.53 o 
   7   9   9      382.66      373.65     13.78 o 
   8   9   9      612.54      684.24     17.96 o 
   9   9   9      226.06      261.83     12.60 o 
  10   9   9        6.92       15.64     11.30 o 
 -12  10   9      220.62      245.33     27.89 o 
 -11  10   9      281.30      265.97     18.45 o 
 -10  10   9      374.39      388.50     16.47 o 
  -9  10   9      196.37      182.54     13.49 o 
  -8  10   9      146.09      145.11     12.69 o 
  -7  10   9      252.21      257.34     13.42 o 
  -6  10   9      171.00      159.83     12.04 o 
  -5  10   9      554.34      519.23     17.44 o 
  -4  10   9       93.01      106.41     10.75 o 
  -3  10   9      231.72      221.10     11.94 o 
  -2  10   9       49.40       45.04     11.73 o 
  -1  10   9      242.21      232.96     15.52 o 
   0  10   9      530.59      512.32     18.34 o 
   1  10   9      762.01      740.39     27.69 o 
   2  10   9      696.69      675.61     27.26 o 
   3  10   9      385.40      416.48     18.06 o 
   4  10   9      164.04      151.94     10.58 o 
   5  10   9        3.91       -6.83     13.82 o 
   6  10   9      238.44      220.12     10.41 o 
   7  10   9       34.14       46.65      8.65 o 
   8  10   9        1.32        5.85      9.07 o 
   9  10   9       35.64       35.42     10.61 o 
 -11  11   9       99.50      102.71     16.31 o 
 -10  11   9       20.80       31.70     12.47 o 
  -9  11   9       31.91       18.93     17.12 o 
  -8  11   9      263.60      277.56     14.63 o 
  -7  11   9       42.76       37.30     11.31 o 
  -6  11   9       78.29       56.75     11.33 o 
  -5  11   9       80.14       71.94     11.11 o 
  -4  11   9       12.27       -4.21      9.97 o 
  -3  11   9      101.75      105.96     10.84 o 
  -2  11   9      301.48      290.71     14.77 o 
  -1  11   9      152.50      134.19     12.69 o 
   0  11   9      306.41      313.89     16.09 o 
   1  11   9        8.60        3.25     10.28 o 
   2  11   9        5.29        5.83     11.30 o 
   3  11   9      162.01      190.18     14.75 o 
   4  11   9      401.15      385.56     26.05 o 
   5  11   9      351.09      372.61     18.30 o 
   6  11   9        6.23       14.36      9.05 o 
   7  11   9       12.04        2.16     14.13 o 
   8  11   9       19.58       -4.74     18.24 o 
  -9  12   9        2.43        2.64     25.56 o 
  -8  12   9       89.92       95.09     12.71 o 
  -7  12   9      146.98      144.21     12.70 o 
  -6  12   9       60.79       62.56     11.74 o 
  -5  12   9       19.82       24.72     10.80 o 
  -4  12   9      500.42      481.14     17.17 o 
  -3  12   9      626.58      635.72     20.78 o 
  -2  12   9      260.96      240.17     20.80 o 
  -1  12   9       28.66       44.46     13.62 o 
   0  12   9       26.67       26.71     11.45 o 
   1  12   9      556.76      639.48     20.04 o 
   2  12   9      599.93      692.03     21.33 o 
   3  12   9      533.31      584.28     20.98 o 
   4  12   9        2.69       -2.98      9.33 o 
   5  12   9       69.54       71.70      9.64 o 
   6  12   9       68.23       83.58     19.18 o 
  -8  13   9        2.36      -13.46     11.58 o 
  -7  13   9      204.59      212.10     19.45 o 
  -6  13   9      125.01      124.48     12.43 o 
  -5  13   9      961.78      918.40     22.56 o 
  -4  13   9      503.01      526.37     18.02 o 
  -3  13   9      185.82      212.46     14.79 o 
  -2  13   9       37.95       37.15     12.57 o 
  -1  13   9       89.35       85.80     18.60 o 
   0  13   9       10.07       25.07     13.40 o 
   1  13   9       45.76       56.84     11.75 o 
   2  13   9       25.16       12.31     17.53 o 
   3  13   9      295.02      312.64     17.00 o 
   4  13   9       21.57       38.88      9.90 o 
   5  13   9       13.66       13.47      9.26 o 
  -5  14   9      107.12      129.42     12.43 o 
  -4  14   9       50.47       65.76     11.51 o 
  -3  14   9       90.39      101.09     13.81 o 
  -2  14   9      128.42      143.21     13.89 o 
  -1  14   9      159.73      146.85     13.58 o 
   0  14   9       70.38       71.13     12.87 o 
   1  14   9       35.95       42.43     11.87 o 
   2  14   9       52.08       48.15     11.70 o 
   3  14   9       45.68       32.32     17.54 o 
 -15   0  10      498.09      634.01     48.85 o 
 -14   0  10      492.46      635.13     47.90 o 
 -13   0  10       45.26       90.57     33.53 o 
 -12   0  10       12.19       52.63     30.68 o 
 -11   0  10        6.40        6.33     28.18 o 
 -10   0  10      225.67      329.88     35.83 o 
  -9   0  10        4.77       35.41     26.52 o 
  -8   0  10     1037.80     1138.62     58.72 o 
  -7   0  10     1696.06     1669.71     43.62 o 
  -6   0  10     3343.15     3406.97     59.32 o 
  -5   0  10    10666.63    10702.92    166.78 o 
  -4   0  10     1859.14     1923.03     37.91 o 
  -3   0  10        4.99        4.33      8.84 o 
  -2   0  10     2282.55     2274.91     36.22 o 
  -1   0  10      964.58      952.17     23.55 o 
   0   0  10     2184.01     2142.81     39.43 o 
   1   0  10     1812.49     1733.96     34.13 o 
   2   0  10      222.62      193.64     13.31 o 
   3   0  10      650.11      680.42     20.48 o 
   4   0  10        4.84       16.35     13.57 o 
   5   0  10       26.63       46.80     33.22 o 
   6   0  10      674.71      701.28     25.40 o 
   7   0  10     1674.06     1727.48     42.84 o 
   8   0  10     2706.21     2693.18     58.93 o 
   9   0  10      377.33      335.43     20.20 o 
  10   0  10       88.70      102.75     17.24 o 
  11   0  10      147.15      117.53     17.65 o 
  12   0  10      216.96      238.55     20.06 o 
 -15   1  10        0.29       24.03     23.22 o 
 -14   1  10        3.66       22.80     22.55 o 
 -13   1  10      672.95      698.12     37.53 o 
 -12   1  10      263.86      304.73     43.54 o 
 -11   1  10      856.41      865.82     39.70 o 
 -10   1  10      145.55      207.02     23.27 o 
  -9   1  10       10.80       41.24     18.88 o 
  -8   1  10      655.92      712.22     39.41 o 
  -7   1  10      433.77      441.10     21.36 o 
  -6   1  10     1281.03     1309.68     23.37 o 
  -5   1  10      519.38      523.10     13.01 o 
  -4   1  10      895.19      879.46     18.79 o 
  -3   1  10     1373.61     1367.49     19.35 o 
  -2   1  10        2.70        3.90      6.22 o 
  -1   1  10      355.71      359.66     15.35 o 
   0   1  10      743.51      759.41     15.37 o 
   1   1  10      823.62      857.77     26.49 o 
   2   1  10      991.19     1031.69     17.87 o 
   3   1  10      413.70      412.01     12.14 o 
   4   1  10      170.40      166.07     10.44 o 
   5   1  10       78.97       92.04      9.85 o 
   6   1  10      182.11      176.19     11.90 o 
   7   1  10      760.02      775.11     19.73 o 
   8   1  10       47.74       56.68     11.26 o 
   9   1  10        1.88       -6.50     11.92 o 
  10   1  10       39.30       30.78     12.52 o 
  11   1  10       14.63       12.42     11.54 o 
  12   1  10       30.55       33.21     11.99 o 
 -14   2  10      119.92      148.07     24.78 o 
 -13   2  10      160.84      237.73     30.92 o 
 -12   2  10      154.84      169.01     23.86 o 
 -11   2  10       99.18       91.28     22.28 o 
 -10   2  10        1.51       13.88     33.00 o 
  -9   2  10        7.40       31.72     12.88 o 
  -8   2  10      303.16      314.20     16.57 o 
  -7   2  10      317.95      335.60     13.94 o 
  -6   2  10      348.90      361.56     14.37 o 
  -5   2  10       18.12       41.53      9.71 o 
  -4   2  10     1000.64      982.20     16.35 o 
  -3   2  10      194.34      209.93      8.43 o 
  -2   2  10        1.66        2.71      8.68 o 
  -1   2  10        3.33       16.56      7.07 o 
   0   2  10      283.38      296.20     10.02 o 
   1   2  10      351.77      342.17     11.02 o 
   2   2  10       23.94       43.19      7.82 o 
   3   2  10      305.36      304.90     13.67 o 
   4   2  10       63.09       53.03      9.39 o 
   5   2  10      176.81      194.72     10.73 o 
   6   2  10       24.06       15.34      9.49 o 
   7   2  10      561.85      545.68     17.65 o 
   8   2  10       16.52       27.50     10.89 o 
   9   2  10       18.85       11.47     11.05 o 
  10   2  10        0.22       -0.20     11.20 o 
  11   2  10       17.21       10.26     11.41 o 
  12   2  10       23.38       23.06     11.75 o 
 -14   3  10      534.29      580.56     32.42 o 
 -13   3  10      935.46     1010.57     66.44 o 
 -12   3  10     1273.53     1278.50     52.65 o 
 -11   3  10      759.47      751.05     37.97 o 
 -10   3  10     1334.65     1394.05     34.20 o 
  -9   3  10       25.62       25.14     13.32 o 
  -8   3  10       86.68       91.05     14.23 o 
  -7   3  10     1063.44     1020.76     24.16 o 
  -6   3  10      548.72      554.49     18.33 o 
  -5   3  10      351.54      321.55     13.22 o 
  -4   3  10       67.10       70.94      9.93 o 
  -3   3  10       79.95       76.61      7.37 o 
  -2   3  10      131.20      131.53      8.52 o 
  -1   3  10     1876.66     1887.65     34.99 o 
   0   3  10      849.35      901.74     21.86 o 
   1   3  10     2413.54     2349.10     32.77 o 
   2   3  10     2305.54     2281.83     32.34 o 
   3   3  10      398.29      442.86     16.94 o 
   4   3  10      379.59      356.44     12.43 o 
   5   3  10     1188.24     1209.35     27.20 o 
   6   3  10     1127.51     1116.50     23.06 o 
   7   3  10      567.34      563.66     17.93 o 
   8   3  10      113.75      127.88     11.95 o 
   9   3  10       75.07      101.41     11.88 o 
  10   3  10        1.46        4.53     11.31 o 
  11   3  10        0.40      -10.50     11.55 o 
  12   3  10       11.13       16.18     11.78 o 
 -14   4  10       54.01       67.75     23.36 o 
 -13   4  10       62.99      115.59     25.36 o 
 -12   4  10       30.39       65.58     34.41 o 
 -11   4  10        0.84       22.81     14.45 o 
 -10   4  10       89.73       80.22     14.48 o 
  -9   4  10       78.31       90.44     11.75 o 
  -8   4  10       40.93       49.41     12.23 o 
  -7   4  10      278.06      237.15     12.87 o 
  -6   4  10      829.78      752.25     20.62 o 
  -5   4  10     1419.44     1350.66     38.51 o 
  -4   4  10      570.30      518.17     17.14 o 
  -3   4  10       18.80       31.84      9.13 o 
  -2   4  10      619.90      593.33     15.71 o 
  -1   4  10     1954.64     1821.03     27.99 o 
   0   4  10      341.31      338.68     12.31 o 
   1   4  10      494.72      477.23     14.07 o 
   2   4  10       15.70       19.76      8.50 o 
   3   4  10      360.05      368.12     12.43 o 
   4   4  10      344.08      355.80     12.52 o 
   5   4  10        4.11       -3.17      8.55 o 
   6   4  10        2.70        7.59      9.20 o 
   7   4  10     1025.19     1031.38     24.46 o 
   8   4  10      609.65      600.74     23.04 o 
   9   4  10       61.32       62.62     12.34 o 
  10   4  10        4.82       16.59     11.34 o 
  11   4  10      156.29      166.87     13.01 o 
 -14   5  10       11.29       28.89     22.87 o 
 -13   5  10       54.36       67.07     22.75 o 
 -12   5  10       79.75      114.31     16.36 o 
 -11   5  10      410.56      428.81     21.23 o 
 -10   5  10        3.38        1.01     13.65 o 
  -9   5  10       23.74       15.07     11.11 o 
  -8   5  10        3.62        4.24     10.91 o 
  -7   5  10       32.25       30.12     10.58 o 
  -6   5  10        0.63        3.61      9.91 o 
  -5   5  10      280.88      285.65     13.06 o 
  -4   5  10      310.39      281.57     12.61 o 
  -3   5  10      448.95      436.54     18.85 o 
  -2   5  10      875.93      859.66     24.03 o 
  -1   5  10       12.29       24.21      9.24 o 
   0   5  10      491.66      515.57     17.99 o 
   1   5  10      570.11      585.27     15.44 o 
   2   5  10      559.96      527.91     14.77 o 
   3   5  10        9.13        3.88      8.47 o 
   4   5  10      129.47      131.94      9.73 o 
   5   5  10      374.82      369.04     19.74 o 
   6   5  10       58.53       68.56      9.75 o 
   7   5  10       44.09       64.32     11.19 o 
   8   5  10       65.93       86.48     10.56 o 
   9   5  10      129.17      130.41     12.14 o 
  10   5  10       85.68       88.43     11.90 o 
  11   5  10       25.47       36.48     11.51 o 
 -13   6  10      206.62      252.97     18.26 o 
 -12   6  10      263.70      291.53     18.88 o 
 -11   6  10       86.51       68.95     15.55 o 
 -10   6  10        9.93        6.15     14.02 o 
  -9   6  10       27.03       11.92     11.41 o 
  -8   6  10      193.18      191.64     12.99 o 
  -7   6  10     1074.69      980.53     23.55 o 
  -6   6  10     1790.66     1654.27     30.58 o 
  -5   6  10     1942.49     1948.56     33.78 o 
  -4   6  10     1153.37     1083.76     25.80 o 
  -3   6  10      387.59      387.62     15.04 o 
  -2   6  10        1.97       13.82     10.95 o 
  -1   6  10      938.20      962.92     24.56 o 
   0   6  10     1361.10     1266.42     35.77 o 
   1   6  10     1079.01     1018.59     32.84 o 
   2   6  10      439.37      420.66     25.42 o 
   3   6  10        2.28        6.91      9.10 o 
   4   6  10      163.45      161.48     10.97 o 
   5   6  10       28.05       36.50     14.79 o 
   6   6  10      138.13      129.07     10.15 o 
   7   6  10      512.41      522.23     16.47 o 
   8   6  10      498.71      535.67     15.79 o 
   9   6  10       74.08       74.87     12.80 o 
  10   6  10       33.80       48.73     18.02 o 
  11   6  10        2.15       11.77     12.51 o 
 -13   7  10      352.83      427.11     21.03 o 
 -12   7  10      427.82      421.24     20.92 o 
 -11   7  10      366.37      363.02     19.42 o 
 -10   7  10      144.76      160.29     13.68 o 
  -9   7  10       76.66       90.24     18.62 o 
  -8   7  10      570.38      523.79     18.91 o 
  -7   7  10     1225.05     1182.87     25.88 o 
  -6   7  10      704.68      666.45     19.61 o 
  -5   7  10      156.38      154.84     11.72 o 
  -4   7  10        8.64       10.11      9.64 o 
  -3   7  10      189.29      209.68     13.93 o 
  -2   7  10      529.20      547.35     19.83 o 
  -1   7  10       26.33       20.55     11.13 o 
   0   7  10      486.63      446.27     17.23 o 
   1   7  10      824.75      778.71     25.21 o 
   2   7  10      823.43      827.53     19.33 o 
   3   7  10      321.11      307.45     13.24 o 
   4   7  10      315.43      327.22     13.65 o 
   5   7  10     1081.69     1038.04     29.62 o 
   6   7  10      646.70      687.76     25.09 o 
   7   7  10      593.93      639.38     29.52 o 
   8   7  10       25.02       41.30     11.00 o 
   9   7  10       86.13      100.62     14.83 o 
  10   7  10       70.75       82.45     12.88 o 
 -12   8  10        0.82       15.95     15.13 o 
 -11   8  10      323.32      322.33     19.53 o 
 -10   8  10      494.01      489.61     30.56 o 
  -9   8  10      851.43      830.18     23.47 o 
  -8   8  10      308.88      296.94     16.62 o 
  -7   8  10      112.96      128.21     12.06 o 
  -6   8  10        0.74       -0.76     10.42 o 
  -5   8  10        0.50        2.12     10.21 o 
  -4   8  10       35.63       40.67     10.16 o 
  -3   8  10       97.98       88.77     12.88 o 
  -2   8  10      352.52      344.58     15.74 o 
  -1   8  10      331.50      345.74     16.18 o 
   0   8  10      254.73      247.27     13.75 o 
   1   8  10        7.62       -5.16     11.74 o 
   2   8  10      179.74      194.52     12.49 o 
   3   8  10      579.36      580.31     16.99 o 
   4   8  10      995.79     1034.14     21.52 o 
   5   8  10      575.19      595.28     17.11 o 
   6   8  10      209.43      204.10     11.45 o 
   7   8  10       64.94       75.75     10.50 o 
   8   8  10        3.05       22.85     16.29 o 
   9   8  10        7.26        4.41     10.64 o 
 -11   9  10      402.92      402.40     20.52 o 
 -10   9  10      128.66      147.83     13.78 o 
  -9   9  10        1.56       -9.92     11.91 o 
  -8   9  10        2.72        2.57     11.40 o 
  -7   9  10       42.19       38.07     13.27 o 
  -6   9  10      177.67      172.32     12.62 o 
  -5   9  10      372.31      337.40     13.99 o 
  -4   9  10      788.06      716.43     19.88 o 
  -3   9  10      134.20      109.85     13.18 o 
  -2   9  10      121.77       93.88     22.31 o 
  -1   9  10      343.89      349.93     16.95 o 
   0   9  10     1081.42     1048.06     34.71 o 
   1   9  10      595.70      550.54     21.62 o 
   2   9  10      303.58      268.40     14.87 o 
   3   9  10       31.69       27.12     10.47 o 
   4   9  10       11.64        7.83     10.13 o 
   5   9  10       21.22       44.27      9.60 o 
   6   9  10      199.51      207.04     11.45 o 
   7   9  10      543.83      526.57     26.64 o 
   8   9  10       31.51       35.65     10.54 o 
   9   9  10      100.08      121.50     14.05 o 
 -10  10  10       22.10       28.13     12.91 o 
  -9  10  10       32.85       46.10     12.60 o 
  -8  10  10       26.72       43.79     12.28 o 
  -7  10  10       12.69       20.87     11.33 o 
  -6  10  10      361.45      321.53     14.46 o 
  -5  10  10      643.30      623.36     19.01 o 
  -4  10  10       15.52       28.42     10.57 o 
  -3  10  10        5.65       -0.33     12.17 o 
  -2  10  10      117.22      124.61     13.46 o 
  -1  10  10     1263.84     1236.17     29.28 o 
   0  10  10      512.87      507.91     19.11 o 
   1  10  10      105.49      108.12     21.28 o 
   2  10  10       18.46       26.10     11.47 o 
   3  10  10      348.61      351.85     15.95 o 
   4  10  10       35.02       30.19     10.35 o 
   5  10  10        2.13       -3.37     10.28 o 
   6  10  10       11.37       14.47     11.98 o 
   7  10  10       86.50      103.12     10.31 o 
   8  10  10      183.78      210.80     11.81 o 
  -9  11  10      116.74      124.89     13.39 o 
  -8  11  10      215.79      211.30     14.13 o 
  -7  11  10      275.22      270.71     14.58 o 
  -6  11  10        7.65       -5.65     10.91 o 
  -5  11  10       28.78       30.72     11.06 o 
  -4  11  10       47.01       43.29     13.20 o 
  -3  11  10     1114.82     1101.59     27.98 o 
  -2  11  10      660.51      657.26     30.22 o 
  -1  11  10      230.54      225.99     14.30 o 
   0  11  10       26.01       23.85     11.94 o 
   1  11  10       90.88       91.69     13.08 o 
   2  11  10        3.76        4.52     11.78 o 
   3  11  10       61.98       89.88     12.73 o 
   4  11  10       13.19       24.69     14.27 o 
   5  11  10      173.87      181.14     13.00 o 
   6  11  10      163.45      187.96     14.52 o 
  -8  12  10      100.57       97.16     14.24 o 
  -7  12  10      113.57      104.40     12.82 o 
  -6  12  10      159.18      163.78     13.00 o 
  -5  12  10       26.64       24.39     11.06 o 
  -4  12  10      269.08      267.24     16.43 o 
  -3  12  10      359.61      333.26     16.77 o 
  -2  12  10        2.82        8.36     12.43 o 
  -1  12  10       32.13       49.28     12.58 o 
   0  12  10       12.19        8.69     13.10 o 
   1  12  10      181.85      172.54     23.24 o 
   2  12  10      451.21      458.76     20.22 o 
   3  12  10      228.82      218.55     13.12 o 
   4  12  10      106.36       90.20     17.72 o 
   5  12  10      163.03      169.00     11.83 o 
  -5  13  10       10.16       12.77     13.98 o 
  -4  13  10      175.83      216.48     26.75 o 
  -3  13  10       23.94       41.40     15.59 o 
  -2  13  10      184.27      253.47     15.63 o 
  -1  13  10        6.18       15.88     12.44 o 
   0  13  10       27.86       35.28     15.97 o 
   1  13  10       11.38        8.49     12.69 o 
   2  13  10      228.94      251.48     23.00 o 
   3  13  10        0.09        4.52     14.23 o 
 -13   1  11       60.46       57.26     23.40 o 
 -12   1  11       18.74       36.23     21.60 o 
 -11   1  11     1169.03     1228.83     44.96 o 
 -10   1  11     1134.66     1250.69     44.87 o 
  -9   1  11      968.29      984.52     41.15 o 
  -8   1  11      378.97      444.95     42.35 o 
  -7   1  11        1.22        5.73     13.10 o 
  -6   1  11      150.46      171.48     12.59 o 
  -5   1  11      811.56      771.89     15.83 o 
  -4   1  11      468.26      489.26     12.27 o 
  -3   1  11      437.84      447.88     11.96 o 
  -2   1  11       43.91       40.10      8.31 o 
  -1   1  11        2.61       -3.98      8.04 o 
   0   1  11      124.87      132.74     10.47 o 
   1   1  11      159.26      178.22     10.46 o 
   2   1  11     1650.60     1741.54     25.22 o 
   3   1  11     1454.25     1498.33     30.94 o 
   4   1  11      615.06      630.84     26.28 o 
   5   1  11      271.98      297.62     12.51 o 
   6   1  11       18.60       14.11     11.09 o 
   7   1  11      435.72      430.52     16.07 o 
   8   1  11      442.12      448.97     16.30 o 
   9   1  11      200.13      208.98     13.46 o 
  10   1  11       69.57       59.66     11.89 o 
  11   1  11       16.74       23.18     11.83 o 
 -13   2  11       26.63       49.70     34.64 o 
 -12   2  11      520.13      588.09     45.75 o 
 -11   2  11      908.23      950.85     41.07 o 
 -10   2  11      362.37      414.48     51.23 o 
  -9   2  11        1.15       -1.89     20.43 o 
  -8   2  11        2.28       12.16     13.22 o 
  -7   2  11       16.84       30.50     10.93 o 
  -6   2  11       77.28       75.83     11.07 o 
  -5   2  11     1120.38     1135.78     25.15 o 
  -4   2  11     1235.58     1267.23     21.11 o 
  -3   2  11     3809.64     3858.61     45.88 o 
  -2   2  11     1421.27     1447.07     27.33 o 
  -1   2  11      388.15      383.85     11.51 o 
   0   2  11       69.89       65.81      8.79 o 
   1   2  11     2196.52     2190.57     32.40 o 
   2   2  11     1253.81     1216.57     27.96 o 
   3   2  11      857.29      808.98     18.01 o 
   4   2  11       99.02       98.78     10.40 o 
   5   2  11       66.45       77.42     10.44 o 
   6   2  11        3.57        9.07      9.91 o 
   7   2  11      130.08      149.79     12.26 o 
   8   2  11       12.36       18.21     11.27 o 
   9   2  11      334.92      329.74     14.45 o 
  10   2  11      551.94      568.87     18.31 o 
 -13   3  11       84.24       84.28     26.87 o 
 -12   3  11      109.11      116.12     27.84 o 
 -11   3  11       57.32       54.69     21.99 o 
 -10   3  11       24.76       71.91     25.71 o 
  -9   3  11       23.31       26.47     13.91 o 
  -8   3  11       38.76       48.09     11.66 o 
  -7   3  11       31.07       34.15     11.08 o 
  -6   3  11      121.50      137.08     12.41 o 
  -5   3  11      116.50      115.45     13.26 o 
  -4   3  11        7.11       25.94     10.24 o 
  -3   3  11       58.41       72.13     12.46 o 
  -2   3  11        2.89       13.95      8.88 o 
  -1   3  11       45.39       42.30     10.47 o 
   0   3  11      225.58      231.01     10.03 o 
   1   3  11       12.16       21.62      9.76 o 
   2   3  11      185.37      184.98     10.74 o 
   3   3  11       42.31       43.64      9.24 o 
   4   3  11        1.53       19.19      9.42 o 
   5   3  11       29.04       42.06     10.17 o 
   6   3  11       52.34       51.41     10.47 o 
   7   3  11      369.96      366.87     14.70 o 
   8   3  11       10.17       10.35     11.42 o 
   9   3  11        2.74       29.57     11.54 o 
  10   3  11       17.46       39.19     11.66 o 
 -13   4  11       62.01      107.60     31.17 o 
 -12   4  11        1.55       15.78     21.44 o 
 -11   4  11       17.21        3.11     20.69 o 
 -10   4  11       48.23       53.49     18.65 o 
  -9   4  11      250.35      255.44     17.12 o 
  -8   4  11      118.79      151.96     13.25 o 
  -7   4  11       63.46       61.54     11.66 o 
  -6   4  11      780.72      742.97     21.18 o 
  -5   4  11      363.35      353.85     14.24 o 
  -4   4  11      607.26      594.22     20.67 o 
  -3   4  11     1202.31     1240.50     29.96 o 
  -2   4  11      505.24      531.16     43.41 o 
  -1   4  11       73.93       77.36     16.62 o 
   0   4  11       53.41       33.34      9.19 o 
   1   4  11      123.45      119.90      9.99 o 
   2   4  11      503.12      506.87     15.59 o 
   3   4  11      270.67      262.54     11.76 o 
   4   4  11       67.12       81.61     10.65 o 
   5   4  11       50.10       43.42      9.98 o 
   6   4  11        0.47        0.46     10.36 o 
   7   4  11      367.33      378.06     13.97 o 
   8   4  11      144.14      168.30     12.78 o 
   9   4  11      195.07      205.86     14.86 o 
  10   4  11      172.30      182.39     13.13 o 
 -12   5  11      215.30      205.41     24.89 o 
 -11   5  11      647.38      699.30     27.69 o 
 -10   5  11     1035.61     1003.89     31.50 o 
  -9   5  11      711.58      678.17     20.86 o 
  -8   5  11      145.87      162.38     13.11 o 
  -7   5  11       44.28       63.18     11.58 o 
  -6   5  11      353.72      348.11     14.65 o 
  -5   5  11     1255.24     1195.78     25.77 o 
  -4   5  11     1145.59     1072.68     36.20 o 
  -3   5  11      179.85      165.73     13.79 o 
  -2   5  11       10.63       15.96     11.81 o 
  -1   5  11      103.12      123.43     14.55 o 
   0   5  11      495.59      477.40     16.21 o 
   1   5  11      440.58      434.83     15.51 o 
   2   5  11      792.93      764.12     25.41 o 
   3   5  11      710.35      696.53     26.80 o 
   4   5  11      759.28      761.91     32.28 o 
   5   5  11       83.01       91.12     10.25 o 
   6   5  11       23.86       40.86     10.07 o 
   7   5  11      366.29      411.81     14.26 o 
   8   5  11      713.17      792.48     33.38 o 
   9   5  11      951.20     1008.30     25.92 o 
  10   5  11      158.15      159.90     12.94 o 
 -12   6  11      209.85      222.93     17.95 o 
 -11   6  11       31.80       28.34     15.28 o 
 -10   6  11       31.26       27.27     15.14 o 
  -9   6  11       90.95      109.69     13.00 o 
  -8   6  11      437.43      428.11     18.72 o 
  -7   6  11      358.45      356.65     15.01 o 
  -6   6  11       82.04       94.74     11.64 o 
  -5   6  11       30.79       51.58     10.55 o 
  -4   6  11       17.15       12.93     12.55 o 
  -3   6  11       85.80       76.34     12.96 o 
  -2   6  11       82.22       73.85     20.91 o 
  -1   6  11      176.51      129.45     15.16 o 
   0   6  11      427.13      439.06     39.62 o 
   1   6  11     1032.33      972.06     21.47 o 
   2   6  11      212.27      177.11     12.50 o 
   3   6  11        7.17       18.44     10.58 o 
   4   6  11        3.37        5.61     10.26 o 
   5   6  11      353.07      361.49     14.11 o 
   6   6  11      223.25      249.03     14.78 o 
   7   6  11       13.46       18.24     11.17 o 
   8   6  11       26.86       39.39     11.65 o 
   9   6  11       75.92       93.22     13.78 o 
 -11   7  11      170.78      207.97     17.57 o 
 -10   7  11      202.14      221.15     20.86 o 
  -9   7  11      422.00      443.71     17.37 o 
  -8   7  11      682.61      678.04     40.48 o 
  -7   7  11        2.93       -3.87     11.03 o 
  -6   7  11       15.48       23.61     11.24 o 
  -5   7  11       12.33       17.65     10.80 o 
  -4   7  11      371.95      366.35     17.37 o 
  -3   7  11      229.22      231.12     19.47 o 
  -2   7  11      279.30      293.56     15.71 o 
  -1   7  11      572.38      568.26     45.86 o 
   0   7  11      871.46      777.03     35.78 o 
   1   7  11      105.93      107.31     12.62 o 
   2   7  11       54.36       46.78     13.29 o 
   3   7  11      352.54      374.96     14.80 o 
   4   7  11      331.42      312.28     14.32 o 
   5   7  11      285.49      305.05     13.47 o 
   6   7  11       10.69        9.09     10.67 o 
   7   7  11        0.75        6.90     11.20 o 
   8   7  11       29.45       19.35     11.16 o 
 -11   8  11      277.60      304.48     19.16 o 
 -10   8  11      262.90      241.61     18.09 o 
  -9   8  11      208.39      199.08     14.31 o 
  -8   8  11       10.07       13.67     11.80 o 
  -7   8  11        0.30        7.47     11.61 o 
  -6   8  11       21.28       19.93     11.34 o 
  -5   8  11      201.22      192.42     12.79 o 
  -4   8  11      977.37      929.90     27.87 o 
  -3   8  11      839.67      807.13     24.77 o 
  -2   8  11      392.97      412.98     22.48 o 
  -1   8  11      188.14      183.07     15.75 o 
   0   8  11      124.28      118.15     14.55 o 
   1   8  11      627.93      631.07     23.50 o 
   2   8  11      299.59      276.41     14.27 o 
   3   8  11      560.26      550.91     19.39 o 
   4   8  11      206.46      190.81     12.71 o 
   5   8  11      177.72      209.21     12.31 o 
   6   8  11        5.99        9.15     10.40 o 
   7   8  11        2.18        9.54     10.77 o 
   8   8  11        2.67       -5.71     11.14 o 
 -10   9  11       34.30       21.83     12.92 o 
  -9   9  11       70.08       74.57     18.49 o 
  -8   9  11       42.17       65.31     12.40 o 
  -7   9  11      186.23      195.65     17.42 o 
  -6   9  11      399.42      373.78     19.83 o 
  -5   9  11      767.20      734.11     24.12 o 
  -4   9  11      100.55       95.49     14.25 o 
  -3   9  11        1.70        6.91     12.83 o 
  -2   9  11      102.72      105.00     13.05 o 
  -1   9  11      640.19      661.01     21.82 o 
   0   9  11      344.88      374.51     19.48 o 
   1   9  11       66.30       76.95     13.78 o 
   2   9  11       13.02       -1.43     11.28 o 
   3   9  11      104.08      114.32     12.33 o 
   4   9  11      174.73      171.26     13.00 o 
   5   9  11       63.53       57.00     11.90 o 
   6   9  11      112.42      133.71     11.47 o 
   7   9  11      313.47      298.61     14.44 o 
  -9  10  11      264.23      232.97     15.09 o 
  -8  10  11      219.42      206.22     14.43 o 
  -7  10  11      463.19      451.20     19.15 o 
  -6  10  11      239.03      243.46     13.85 o 
  -5  10  11      216.51      255.42     16.65 o 
  -4  10  11      331.50      326.21     18.06 o 
  -3  10  11       22.29       34.51     13.25 o 
  -2  10  11       10.03       20.96     13.15 o 
  -1  10  11       77.00      100.93     13.59 o 
   0  10  11       12.80       25.37     13.30 o 
   1  10  11       13.30        7.44     12.71 o 
   2  10  11       26.08       33.40     11.73 o 
   3  10  11        8.40       -2.93     11.26 o 
   4  10  11      341.37      350.84     24.33 o 
   5  10  11      182.34      187.48     17.13 o 
   6  10  11       83.65       99.64     12.13 o 
  -7  11  11        0.24       11.24     11.99 o 
  -6  11  11      139.95      161.12     15.80 o 
  -5  11  11      223.97      248.61     17.25 o 
  -4  11  11      274.70      280.62     16.83 o 
  -3  11  11       43.00       24.92     13.36 o 
  -2  11  11       75.77       72.00     13.76 o 
  -1  11  11       14.34       21.58     12.83 o 
   0  11  11        4.83       16.21     29.45 o 
   1  11  11       19.78       25.93     13.28 o 
   2  11  11       24.98       14.36     15.19 o 
   3  11  11       13.59       14.60     11.44 o 
   4  11  11      221.09      212.60     19.59 o 
  -5  12  11       13.76       24.26     20.62 o 
  -4  12  11       10.24       17.37     13.92 o 
  -3  12  11       35.68       42.59     14.14 o 
  -2  12  11       38.63       29.43     17.08 o 
  -1  12  11       16.52        9.81     12.81 o 
   0  12  11      278.62      317.91     17.56 o 
   1  12  11      186.57      184.64     15.38 o 
   2  12  11      286.82      279.12     14.76 o 
 -12   0  12        4.27       30.42     31.19 o 
 -11   0  12        4.82        3.17     30.17 o 
 -10   0  12        9.96       36.94     30.21 o 
  -9   0  12     1393.34     1414.87     67.42 o 
  -8   0  12      676.43      670.72     50.84 o 
  -7   0  12      599.55      640.51     48.38 o 
  -6   0  12       13.23        6.46     23.41 o 
  -5   0  12       15.35       -1.17     10.50 o 
  -4   0  12      300.24      279.09     15.70 o 
  -3   0  12     1253.97     1292.94     44.65 o 
  -2   0  12      141.45      186.45     18.69 o 
  -1   0  12     2483.10     2501.09     45.99 o 
   0   0  12      511.30      550.89     21.79 o 
   1   0  12      202.40      235.45     15.64 o 
   2   0  12        7.48        6.33     12.95 o 
   3   0  12      526.30      596.01     22.75 o 
   4   0  12      828.34      830.76     29.59 o 
   5   0  12       38.10       31.30     16.64 o 
   6   0  12        2.41       10.05     16.04 o 
   7   0  12        6.75       23.15     16.75 o 
   8   0  12       91.00       68.97     17.48 o 
   9   0  12        4.35       25.59     17.32 o 
 -12   1  12       10.92        7.35     21.63 o 
 -11   1  12       54.79       70.52     22.17 o 
 -10   1  12        8.04        0.38     20.14 o 
  -9   1  12      668.63      660.18     33.79 o 
  -8   1  12      504.99      528.27     27.87 o 
  -7   1  12      765.63      756.78     36.92 o 
  -6   1  12      146.72      157.23     13.17 o 
  -5   1  12        2.09        1.53      9.65 o 
  -4   1  12       11.89       13.24      9.25 o 
  -3   1  12     1208.20     1168.82     20.42 o 
  -2   1  12      749.90      748.90     16.68 o 
  -1   1  12       11.07       20.61      8.98 o 
   0   1  12       33.40       35.53      9.14 o 
   1   1  12       56.62       57.30      9.48 o 
   2   1  12        6.42       14.65      9.36 o 
   3   1  12        5.75       10.41     10.22 o 
   4   1  12       60.27      103.51     11.13 o 
   5   1  12      375.52      385.11     17.23 o 
   6   1  12      104.86      125.47     13.75 o 
   7   1  12      418.31      421.93     20.63 o 
   8   1  12       65.11       90.89     12.40 o 
   9   1  12       29.58       45.90     12.20 o 
 -12   2  12        1.13       13.97     22.07 o 
 -11   2  12       47.63       64.48     22.08 o 
 -10   2  12      213.97      238.39     24.40 o 
  -9   2  12        7.30       44.49     20.48 o 
  -8   2  12       22.71       25.63     19.52 o 
  -7   2  12        5.23       18.77     11.78 o 
  -6   2  12       34.57       35.38     16.27 o 
  -5   2  12       14.06       23.81     14.11 o 
  -4   2  12       83.53       84.43     13.73 o 
  -3   2  12       22.66       39.73     10.08 o 
  -2   2  12      762.12      774.83     20.89 o 
  -1   2  12      372.79      387.93     12.16 o 
   0   2  12      136.17      139.38     10.11 o 
   1   2  12       83.41       72.57      9.33 o 
   2   2  12        6.05       14.58      9.93 o 
   3   2  12      340.72      347.47     13.22 o 
   4   2  12      177.03      207.07     12.09 o 
   5   2  12      281.48      274.56     12.75 o 
   6   2  12      103.31      121.54     12.52 o 
   7   2  12        1.24        7.74     11.69 o 
   8   2  12      101.99      108.65     12.53 o 
   9   2  12       25.33       38.99     13.48 o 
 -12   3  12      172.51      235.76     25.38 o 
 -11   3  12      173.24      162.10     23.93 o 
 -10   3  12       60.21       78.14     21.73 o 
  -9   3  12      427.52      459.16     27.87 o 
  -8   3  12     1679.63     1644.50     37.82 o 
  -7   3  12      755.55      722.99     22.37 o 
  -6   3  12      286.54      304.96     15.58 o 
  -5   3  12       90.97       77.89     14.34 o 
  -4   3  12      705.03      715.69     24.61 o 
  -3   3  12      851.26      821.25     29.27 o 
  -2   3  12      603.22      535.69     21.19 o 
  -1   3  12      244.58      256.98     13.22 o 
   0   3  12       93.48       84.22     10.35 o 
   1   3  12        7.68       15.80      9.64 o 
   2   3  12        5.84       14.32      9.98 o 
   3   3  12        2.48       17.35     10.12 o 
   4   3  12     1054.56     1099.39     21.73 o 
   5   3  12     1024.45     1114.15     32.42 o 
   6   3  12      339.61      392.82     17.11 o 
   7   3  12       87.62      101.72     12.39 o 
   8   3  12        0.29       15.03     11.88 o 
   9   3  12      369.23      388.85     16.09 o 
 -11   4  12       33.77       70.29     22.08 o 
 -10   4  12      134.74      147.79     24.01 o 
  -9   4  12      357.62      364.10     19.03 o 
  -8   4  12      126.77      128.18     13.35 o 
  -7   4  12        1.58        1.26     11.35 o 
  -6   4  12       97.05      125.73     12.44 o 
  -5   4  12      259.11      275.33     16.20 o 
  -4   4  12       38.18       46.93     12.99 o 
  -3   4  12        4.55        5.14     14.71 o 
  -2   4  12      777.58      737.32     27.67 o 
  -1   4  12      334.39      310.32     15.78 o 
   0   4  12      294.08      281.07     13.54 o 
   1   4  12       25.47       34.13     10.16 o 
   2   4  12      211.73      210.17     11.57 o 
   3   4  12      692.67      712.05     26.28 o 
   4   4  12      548.55      566.59     16.81 o 
   5   4  12      376.19      370.55     13.90 o 
   6   4  12       10.17        8.61     10.60 o 
   7   4  12      274.85      298.69     15.18 o 
   8   4  12       96.22      108.25     12.63 o 
 -11   5  12       61.01       46.08     21.55 o 
 -10   5  12       37.01       53.36     15.48 o 
  -9   5  12      159.70      193.37     21.81 o 
  -8   5  12       47.44       77.84     12.92 o 
  -7   5  12       22.72       50.32     12.19 o 
  -6   5  12      193.43      182.53     13.32 o 
  -5   5  12      321.07      301.11     17.02 o 
  -4   5  12       89.21       73.21     13.97 o 
  -3   5  12       90.64       97.24     20.09 o 
  -2   5  12      164.45      169.90     16.45 o 
  -1   5  12      123.68      129.04     13.65 o 
   0   5  12      145.92      139.63     17.76 o 
   1   5  12      482.04      469.63     16.63 o 
   2   5  12      264.48      254.96     19.33 o 
   3   5  12      138.33      132.35     14.37 o 
   4   5  12       12.39       12.21      9.83 o 
   5   5  12        8.32        8.54     10.34 o 
   6   5  12       12.29       43.28     10.67 o 
   7   5  12       45.44       64.36     10.96 o 
   8   5  12       14.45       25.10     12.35 o 
 -10   6  12      179.41      220.51     17.88 o 
  -9   6  12      467.07      491.41     18.53 o 
  -8   6  12      138.82      147.00     25.70 o 
  -7   6  12      165.15      152.62     13.28 o 
  -6   6  12      161.48      157.52     18.20 o 
  -5   6  12       33.19       39.48     20.30 o 
  -4   6  12       54.59       62.08     14.10 o 
  -3   6  12      387.11      328.31     19.54 o 
  -2   6  12      724.88      678.93     26.36 o 
  -1   6  12      741.16      704.54     32.03 o 
   0   6  12      265.21      259.46     15.23 o 
   1   6  12      182.03      163.79     13.82 o 
   2   6  12       53.77       57.60     13.71 o 
   3   6  12      373.48      341.07     14.10 o 
   4   6  12      342.05      329.59     14.11 o 
   5   6  12      177.12      189.68     12.92 o 
   6   6  12      265.79      262.76     14.93 o 
   7   6  12        0.37        4.17     11.85 o 
 -10   7  12       34.92       65.08     16.09 o 
  -9   7  12      161.40      158.04     14.12 o 
  -8   7  12      284.53      290.68     15.33 o 
  -7   7  12      442.21      481.32     17.68 o 
  -6   7  12       70.09       84.59     14.64 o 
  -5   7  12        3.46       10.86     13.84 o 
  -4   7  12      612.34      597.47     25.25 o 
  -3   7  12      757.51      695.94     51.11 o 
  -2   7  12      181.66      168.19     16.51 o 
  -1   7  12       89.27       82.67     15.12 o 
   0   7  12       54.87       35.98     12.45 o 
   1   7  12      122.12      141.36     13.65 o 
   2   7  12      255.79      292.41     15.14 o 
   3   7  12        8.27       24.34     12.45 o 
   4   7  12       92.98       95.34     11.81 o 
   5   7  12       64.80       40.57     11.42 o 
   6   7  12      151.57      182.26     12.88 o 
   7   7  12       43.11       34.63     11.85 o 
  -9   8  12       31.81       30.80     12.89 o 
  -8   8  12        1.21       12.35     12.38 o 
  -7   8  12       47.67       66.71     12.43 o 
  -6   8  12      449.46      425.64     33.68 o 
  -5   8  12      584.27      604.61     22.63 o 
  -4   8  12      242.63      273.21     16.95 o 
  -3   8  12       99.29      143.58     14.96 o 
  -2   8  12       37.98       54.84     14.50 o 
  -1   8  12       20.48       26.18     15.79 o 
   0   8  12        2.00       -5.69     13.57 o 
   1   8  12       32.22       32.55     12.57 o 
   2   8  12       54.39       78.90     12.75 o 
   3   8  12       25.49       35.03     13.88 o 
   4   8  12       21.06       27.83     12.46 o 
   5   8  12       38.53       33.35     12.63 o 
   6   8  12       45.43       64.67     11.73 o 
  -8   9  12      189.83      201.72     14.69 o 
  -7   9  12       63.33      104.65     16.01 o 
  -6   9  12       82.17      109.22     15.97 o 
  -5   9  12      117.35      131.28     15.56 o 
  -4   9  12       10.28       15.43     14.01 o 
  -3   9  12      351.52      360.50     18.89 o 
  -2   9  12      374.08      387.63     21.49 o 
  -1   9  12      211.73      196.47     24.72 o 
   0   9  12       23.33       23.84     16.80 o 
   1   9  12       69.22       69.25     12.96 o 
   2   9  12       17.73        4.62     12.51 o 
   3   9  12      313.22      317.26     15.80 o 
   4   9  12       66.10       70.13     17.13 o 
  -6  10  12        5.18        9.81     14.86 o 
  -5  10  12      154.28      183.48     16.53 o 
  -4  10  12       33.79       69.51     14.76 o 
  -3  10  12      202.97      225.31     28.12 o 
  -2  10  12       35.88       31.11     14.92 o 
  -1  10  12      271.82      267.30     46.20 o 
   0  10  12      116.25      115.17     15.46 o 
   1  10  12       11.47       16.78     14.07 o 
   2  10  12      364.63      392.42     18.06 o 
   3  10  12      598.96      624.74     52.36 o 
  -3  11  12      453.32      466.49     28.37 o 
  -2  11  12       48.57       42.90     15.52 o 
  -1  11  12       61.31       47.18     15.11 o 
   0  11  12      351.42      374.61     23.55 o 
 -10   1  13       39.90       75.48     21.85 o 
  -9   1  13       38.32       75.29     21.03 o 
  -8   1  13       82.52       95.27     31.68 o 
  -7   1  13      299.92      354.00     25.06 o 
  -6   1  13     1048.17     1086.03     58.43 o 
  -5   1  13      503.15      536.26     21.59 o 
  -4   1  13      289.18      305.13     16.57 o 
  -3   1  13       41.55       43.23      9.68 o 
  -2   1  13      143.88      158.29     10.80 o 
  -1   1  13      602.03      610.40     16.05 o 
   0   1  13      601.63      599.93     16.52 o 
   1   1  13       92.00       97.20     10.56 o 
   2   1  13       33.31       31.56     10.24 o 
   3   1  13       31.75       17.31     11.02 o 
   4   1  13        8.51       11.17     11.04 o 
   5   1  13        1.56       13.58     12.10 o 
   6   1  13      121.10      132.18     14.61 o 
   7   1  13      242.24      263.71     16.56 o 
 -10   2  13       19.12       20.62     21.06 o 
  -9   2  13       69.64       88.64     21.19 o 
  -8   2  13      126.78      139.52     21.53 o 
  -7   2  13      438.01      506.98     62.42 o 
  -6   2  13      221.40      212.06     20.62 o 
  -5   2  13      106.27      120.36     14.55 o 
  -4   2  13        4.90        6.94     13.42 o 
  -3   2  13      220.89      206.49     15.56 o 
  -2   2  13      120.97      103.88     11.20 o 
  -1   2  13      402.49      419.62     13.18 o 
   0   2  13      589.94      634.63     23.78 o 
   1   2  13      938.26      926.47     27.72 o 
   2   2  13      156.20      169.87     12.10 o 
   3   2  13       24.10       54.38     13.72 o 
   4   2  13      100.78      104.20     11.72 o 
   5   2  13      607.99      586.52     19.63 o 
   6   2  13      288.90      304.24     14.92 o 
   7   2  13      274.80      263.24     16.55 o 
 -10   3  13       73.21      104.40     22.18 o 
  -9   3  13       76.40      147.24     57.66 o 
  -8   3  13        1.77      -13.07     18.69 o 
  -7   3  13        0.30       26.50     13.45 o 
  -6   3  13       21.21       25.86     14.22 o 
  -5   3  13       18.00       20.01     16.15 o 
  -4   3  13       60.96       48.97     16.69 o 
  -3   3  13        4.28       -4.66     13.38 o 
  -2   3  13       15.07       29.09     13.73 o 
  -1   3  13      207.43      231.85     25.29 o 
   0   3  13       36.76       61.18     10.87 o 
   1   3  13       15.61       25.42     10.64 o 
   2   3  13        1.90       -3.45     10.55 o 
   3   3  13      107.81      124.81     11.57 o 
   4   3  13       17.56       35.30     11.05 o 
   5   3  13       31.00       36.03     11.03 o 
   6   3  13       60.93       74.42     12.40 o 
   7   3  13        6.74       16.59     11.89 o 
 -10   4  13        7.36       14.44     21.82 o 
  -9   4  13       39.19       59.89     29.23 o 
  -8   4  13       98.01      153.98     21.08 o 
  -7   4  13      549.95      539.80     19.48 o 
  -6   4  13       79.23       79.43     15.08 o 
  -5   4  13      118.73      138.64     17.70 o 
  -4   4  13      230.40      199.91     26.36 o 
  -3   4  13      304.49      279.88     17.05 o 
  -2   4  13        2.95       -7.35     13.07 o 
  -1   4  13       39.67       34.05     13.74 o 
   0   4  13      409.74      415.16     19.27 o 
   1   4  13      338.80      341.76     14.77 o 
   2   4  13      183.35      196.96     11.94 o 
   3   4  13       15.58       33.23     10.72 o 
   4   4  13        0.48       -0.71     10.67 o 
   5   4  13      107.82      143.18     11.71 o 
   6   4  13      245.80      229.80     12.66 o 
  -9   5  13       55.84       75.24     16.06 o 
  -8   5  13       24.37       19.81     21.55 o 
  -7   5  13      212.82      226.78     17.10 o 
  -6   5  13      511.44      508.47     22.40 o 
  -5   5  13      640.45      674.32     37.87 o 
  -4   5  13       50.34       67.23     16.90 o 
  -3   5  13        0.42      -11.40     15.67 o 
  -2   5  13      561.41      528.19     21.29 o 
  -1   5  13     1064.60     1045.45     27.31 o 
   0   5  13      990.46      882.47     25.00 o 
   1   5  13      108.26      108.27     14.50 o 
   2   5  13        0.15       -0.72     11.35 o 
   3   5  13        9.84        5.27     11.32 o 
   4   5  13       32.15       28.42     11.96 o 
   5   5  13        0.04        8.03     12.08 o 
   6   5  13      251.97      272.54     14.48 o 
  -8   6  13      121.71      109.18     14.48 o 
  -7   6  13       68.40       69.34     15.69 o 
  -6   6  13        6.43       27.84     14.75 o 
  -5   6  13        0.88       14.70     15.67 o 
  -4   6  13        8.50       -3.67     16.08 o 
  -3   6  13      332.74      337.56     20.23 o 
  -2   6  13      176.95      175.99     19.00 o 
  -1   6  13        3.14       23.18     13.42 o 
   0   6  13       14.60       13.89     13.21 o 
   1   6  13       58.16       60.23     13.88 o 
   2   6  13       68.38       58.87     13.76 o 
   3   6  13        9.87       19.19     13.13 o 
   4   6  13      421.99      439.88     16.77 o 
   5   6  13       32.12       44.39     12.00 o 
  -7   7  13      218.46      230.09     17.89 o 
  -6   7  13      411.21      457.40     25.56 o 
  -5   7  13       39.96       43.57     15.24 o 
  -4   7  13       11.14       35.20     16.54 o 
  -3   7  13       30.85       25.79     20.22 o 
  -2   7  13      155.47      155.09     27.82 o 
  -1   7  13       17.55        2.47     13.10 o 
   0   7  13        3.37       11.20     13.33 o 
   1   7  13      150.96      131.18     25.57 o 
   2   7  13      127.98      106.39     13.79 o 
   3   7  13       91.70       76.74     15.41 o 
   4   7  13       45.41       57.96     13.41 o 
  -6   8  13      339.11      302.67     18.55 o 
  -5   8  13        2.58       33.62     28.01 o 
  -4   8  13        8.48       -4.36     28.11 o 
  -3   8  13       28.20       25.45     16.33 o 
  -2   8  13        0.22       -7.60     15.36 o 
  -1   8  13       40.15       31.28     13.50 o 
   0   8  13      120.86       83.74     13.85 o 
   1   8  13      241.27      223.38     15.38 o 
   2   8  13      116.89      150.32     14.49 o 
   3   8  13       39.66       49.51     13.40 o 
  -4   9  13        1.86        7.46     20.65 o 
  -3   9  13        3.66       25.85     16.36 o 
  -2   9  13       18.01       42.91     16.35 o 
  -1   9  13      221.58      208.09     18.13 o 
   0   9  13       40.07       33.60     13.50 o 
  -8   0  14      171.43      180.25     31.57 o 
  -4   0  14       59.72       31.67     25.54 o 
  -3   0  14       13.03       13.56     13.98 o 
  -2   0  14      246.56      268.28     17.08 o 
  -1   0  14        2.32        3.67     14.82 o 
   0   0  14      138.43      145.69     21.54 o 
   1   0  14        3.50        0.52     14.52 o 
   2   0  14      452.63      519.72     21.35 o 
   3   0  14      616.74      700.13     33.24 o 
   4   0  14       94.23      107.86     19.56 o 
  -8   1  14       54.49       58.27     26.81 o 
  -5   1  14      113.01      132.00     27.10 o 
  -4   1  14      111.80      121.84     21.26 o 
  -3   1  14       64.25       49.09     15.00 o 
  -2   1  14       22.97       38.77     11.41 o 
  -1   1  14        6.15        5.72     10.34 o 
   0   1  14       17.69       32.68     10.77 o 
   1   1  14      305.44      312.44     12.88 o 
   2   1  14        6.97        8.01     11.49 o 
   3   1  14        4.72       10.39     11.36 o 
   4   1  14       50.53       56.52     13.14 o 
  -8   2  14       21.06       63.46     29.76 o 
  -5   2  14      208.82      209.38     16.41 o 
  -4   2  14      111.16      126.68     22.43 o 
  -3   2  14      100.78       82.51     15.14 o 
  -2   2  14        4.86        6.83     14.86 o 
  -1   2  14        2.44        0.16     12.49 o 
   0   2  14      140.03      132.43     12.29 o 
   1   2  14       64.19       77.86     11.92 o 
   2   2  14      117.38      143.68     12.37 o 
   3   2  14       19.24       30.17     11.71 o 
   4   2  14       44.25       47.69     11.68 o 
  -8   3  14        3.19       35.09     30.72 o 
  -6   3  14       32.84       24.13     14.75 o 
  -5   3  14      205.09      198.46     16.19 o 
  -4   3  14      828.62      827.27     25.60 o 
  -3   3  14      517.05      510.80     30.73 o 
  -2   3  14        5.29       21.74     14.03 o 
  -1   3  14      109.68      139.11     17.93 o 
   0   3  14       93.51      121.32     17.18 o 
   1   3  14      612.87      658.70     25.54 o 
   2   3  14      716.42      742.55     42.85 o 
   3   3  14      149.61      149.11     12.41 o 
   4   3  14       29.55       31.72     11.43 o 
  -7   4  14       63.00       84.02     15.73 o 
  -6   4  14      627.13      537.64     28.30 o 
  -5   4  14      475.54      473.00     20.27 o 
  -4   4  14      125.31      116.19     17.35 o 
  -3   4  14        0.34       -8.89     14.35 o 
  -2   4  14        2.25      -13.09     14.65 o 
  -1   4  14      181.21      176.21     15.79 o 
   0   4  14       57.32       79.98     14.74 o 
   1   4  14       36.87       30.13     14.50 o 
   2   4  14       78.25       96.21     12.95 o 
   3   4  14      222.92      222.45     16.69 o 
  -6   5  14       42.22       53.14     25.53 o 
  -5   5  14       27.95       40.99     17.33 o 
  -4   5  14       31.00       39.37     20.18 o 
  -3   5  14       40.27       30.05     14.62 o 
  -2   5  14       56.01       46.93     14.47 o 
  -1   5  14        8.87       -0.05     14.11 o 
   0   5  14        0.33       24.70     14.27 o 
   1   5  14        8.68       20.06     13.98 o 
   2   5  14        2.65        2.89     14.92 o 
  -5   6  14      299.70      327.03     21.65 o 
  -4   6  14      271.29      267.71     20.67 o 
  -3   6  14      106.88      121.36     15.60 o 
  -2   6  14       25.70       22.37     14.34 o 
  -1   6  14       30.80       10.33     14.06 o 
   0   6  14       33.75       35.50     17.18 o 
   1   6  14      158.43      157.49     15.51 o 
  -3   1  15       63.54       55.23     19.23 o 
  -2   1  15      280.69      313.14     19.15 o 
  -1   1  15      464.46      520.74     19.06 o 
                                                 
